# Supplementary material for: Grafting alters tomato transcriptome and enhances tolerance to an airborne virus infection
Source: Sci Rep. 2020 Feb 13;10:2538. doi: 10.1038/s41598-020-59421-5 (PMC7018947; doi:10.1038/s41598-020-59421-5)
Supplement: Supplementary file 2 — Supplementary information 2. [file 41598_2020_59421_MOESM2_ESM.xlsx]

## Sheet: 55
Locus Name	LOG2 of FC UC/UC mock vs UC mock	p value adjusted (FDR)	LOG2 of FC Ma/Ma mock vs Ma mock	p value adjusted (FDR)	LOG2 of FC UC/Ma mock vs UC mock	p value adjusted (FDR)	LOG2 of FC UC/UC PVY vs UC PVY	p value adjusted (FDR)	LOG2 of FC Ma/Ma PVY vs Ma PVY	p value adjusted (FDR)	LOG2 of FC UC/Ma PVY vs UC PVY	p value adjusted (FDR)	arabi name	KEGG	GO annotation	putative pathway category	peptide name	Protein databases	Family and domain databases	Cross references	Pfam	Panther	KOG	ec	KO	Best-hit-arabi name	arabi symbol
Solyc01g006300.2	2.45054	0.020414	3.38745	0.00363717	2.5408	0.0163705	2.63177	0.0588771	-0.791536	NA	2.55564	0.0671346	peroxidase 2	KEGG (sly:544084)|KEGG GM (sly:544084)|KEGG EC (1.11.1.7)	GO:0004601 - peroxidase activity|GO:0005576 - extracellular region|GO:0006979 - response to oxidative stress|GO:0020037 - heme binding|GO:0042744 - hydrogen peroxide catabolic process|GO:0046872 - metal ion binding	signaling/response to stimulus	Solyc01g006300.2.1	Uniprot (K4ASJ6_SOLLC)|Interpro (K4ASJ6_SOLLC)	Interpro (IPR010255)|Interpro (IPR002016)|Interpro (IPR000823)|Interpro (IPR019794)|Interpro (IPR019793)|Interpro (IPR033905)|Pfam (PF00141)	NCBI (930697434)	PF00141	PTHR31388,PTHR31388:SF28		1.11.1.7	K00430	AT5G06720.1	ATPA2,PA2
Solyc01g007600.2	-1.57468	0.00832025	-1.40378	0.00182946	-1.7439	0.000404838	0.31462	0.888215	-0.428589	0.708101	0.17927	0.932908	ribosomal protein L16		GO:0003735 - structural constituent of ribosome|GO:0005840 - ribosome|GO:0006412 - translation|GO:0019843 - rRNA binding	metabolic process	Solyc01g007600.2.1	Uniprot (A0A2G3BL23_CAPCH)|Interpro (A0A2G3BL23_CAPCH)	Interpro (IPR016180)|Interpro (IPR036920)|Interpro (IPR000114)|Interpro (IPR020798)|Pfam (PF00252)	NCBI ( )|EMBL (MCIT02000009)	PF00252	PTHR12220,PTHR12220:SF14			K02878	ATCG00790.1
Solyc01g080280.2	-1.28156	0.00227157	-1.73017	0.000163575	-1.00319	0.00479272	-0.356385	0.812513	-1.0668	0.050706	-0.570911	0.685423	glutamine synthetase 2	KEGG (sly:543998)|KEGG GM (sly:543998)|KEGG EC (6.3.1.2)	GO:0004356 - glutamate-ammonia ligase activity|GO:0005524 - ATP binding|GO:0005739 - mitochondrion|GO:0006542 - glutamine biosynthetic process|GO:0009535 - chloroplast thylakoid membrane|GO:0009570 - chloroplast stroma|GO:0009651 - response to salt stress|GO:0009735 - response to cytokinin|GO:0009941 - chloroplast envelope|GO:0022626 - cytosolic ribosome|GO:0046686 - response to cadmium ion|GO:00…	transcription	Solyc01g080280.2.1	Uniprot (K4AXS2_SOLLC)|Interpro (K4AXS2_SOLLC)	Interpro (IPR008147)|Interpro (IPR036651)|Interpro (IPR014746)|Interpro (IPR008146)|Interpro (IPR027303)|Interpro (IPR027302)|Pfam (PF00120)|Pfam (PF03951)	NCBI (1021312333)	PF03951,PF00120	PTHR20852,PTHR20852:SF53		6.3.1.2	K01915	AT5G35630.1	ATGSL1,GLN2,GS2
Solyc01g104690.2	2.02103	0.0147502	2.31237	0.00343699	2.17746	0.0144183	1.86683	0.152172	1.54812	0.160291	1.49855	0.379827	Protein of unknown function		not-defined	not-defined	Solyc01g104690.2.1	Uniprot (K4B242_SOLLC)|Interpro (K4B242_SOLLC)		NCBI ( )		PTHR37183				AT1G25275.1
Solyc01g105050.2	-1.45597	0.00642672	-2.0121	0.000236358	-1.03873	0.00391037	-0.600577	0.600766	-1.158	0.104767	-0.57625	0.657664	light harvesting complex photosystem II subunit 6	KEGG (sly:101256131)|KEGG GM (sly:101256131)	GO:0009416 - response to light stimulus|GO:0009523 - photosystem II|GO:0009535 - chloroplast thylakoid membrane|GO:0009768 - photosynthesis light harvesting in photosystem I|GO:0009941 - chloroplast envelope|GO:0010287 - plastoglobule|GO:0016021 - integral component of membrane|GO:0016168 - chlorophyll binding|GO:0018298 - protein-chromophore linkage|GO:0031409 - pigment binding	photosynthesis	Solyc01g105050.2.1	Uniprot (CB4B_SOLLC)|Interpro (CB4B_SOLLC)	Interpro (IPR001344)|Interpro (IPR022796)|Interpro (IPR023329)|Pfam (PF00504)	NCBI (823630978)|EMBL (M32606)	PF00504	PTHR21649,PTHR21649:SF2			K08917	AT1G15820.1	CP24,LHCB6
Solyc01g109110.2	2.73873	6.7336e-05	2.935	0.000658265	2.713	0.000426957	2.04728	0.12297	1.74303	0.0657432	1.99826	0.128625	extra-large G-protein 1	KEGG (sly:101258203)|KEGG GM (sly:101258203)	GO:0001664 - G protein-coupled receptor binding|GO:0003924 - GTPase activity|GO:0005525 - GTP binding|GO:0005834 - heterotrimeric G-protein complex|GO:0007188 - adenylate cyclase-modulating G protein-coupled receptor signaling pathway|GO:0031683 - G-protein beta/gamma-subunit complex binding	signaling/response to stimulus	Solyc01g109110.2.1	Uniprot (K4B3C5_SOLLC)|Interpro (K4B3C5_SOLLC)	Interpro (IPR001019)|Interpro (IPR011025)|Interpro (IPR027417)|Pfam (PF00503)	NCBI (460369994)	PF00503	PTHR10218,PTHR10218:SF222	KOG0082			AT2G23460.1	ATXLG1,XLG1
Solyc02g070540.2	2.3782	0.001042	1.66784	0.0475203	1.95601	0.0458343	0.0153895	0.996254	0.424752	0.835949	-0.147492	0.962091	Protein of unknown function, DUF642	KEGG (sly:101246207)|KEGG GM (sly:101246207)	not-defined	not-defined	Solyc02g070540.2.1	Uniprot (K4B835_SOLLC)|Interpro (K4B835_SOLLC)	Interpro (IPR006946)|Interpro (IPR008979)|Pfam (PF04862)	NCBI (1042705417)	PF04862	PTHR31265,PTHR31265:SF1				AT2G34510.1
Solyc02g080070.2	1.91335	0.00216627	1.28557	0.0269818	1.80153	0.0178489	1.66001	0.28321	1.17939	0.100855	1.55942	0.358638	cysteine-rich RLK (RECEPTOR-like protein kinase) 10	KEGG (sly:101264391)|KEGG GM (sly:101264391)	GO:0004674 - protein serine/threonine kinase activity|GO:0005524 - ATP binding|GO:0005886 - plasma membrane|GO:0006468 - protein phosphorylation|GO:0016021 - integral component of membrane	signaling/response to stimulus	Solyc02g080070.2.1	Uniprot (K4B9M8_SOLLC)|Interpro (K4B9M8_SOLLC)	Interpro (IPR002902)|Interpro (IPR038408)|Interpro (IPR011009)|Interpro (IPR000719)|Interpro (IPR001245)|Interpro (IPR008271)|Pfam (PF07714)|Pfam (PF01657)	NCBI (460373901)	PF01657,PF07714	PTHR27002,PTHR27002:SF122	KOG1187	2.7.11.1		AT4G23180.1	CRK10,RLK4
Solyc02g080330.2	-2.38551	0.00309256	-1.36676	0.0204285	-2.06944	0.00606799	-1.39839	0.152716	-0.708667	0.563577	-0.50323	0.78126	cytochrome P450, family 77, subfamily B, polypeptide 1	KEGG (sly:101257532)|KEGG GM (sly:101257532)	GO:0005506 - iron ion binding|GO:0005886 - plasma membrane|GO:0016020 - membrane|GO:0016021 - integral component of membrane|GO:0016709 - oxidoreductase activity acting on paired donors with incorporation or reduction of molecular oxygen NAD(P)H as one donor and incorporation of one atom of oxygen|GO:0020037 - heme binding|GO:0044550 - secondary metabolite biosynthetic process	metabolic process	Solyc02g080330.2.1	Uniprot (K4B9Q4_SOLLC)|Interpro (K4B9Q4_SOLLC)	Interpro (IPR001128)|Interpro (IPR017972)|Interpro (IPR002401)|Interpro (IPR036396)|Pfam (PF00067)	NCBI ( )	PF00067	PTHR24298,PTHR24298:SF54	KOG0156		K00517	AT1G11600.1	CYP77B1
Solyc02g092800.2	-1.44776	0.00459713	-1.53799	0.00696629	-1.63952	0.0168769	-0.371046	0.865525	-0.76954	0.534898	-0.633193	0.748444	natural resistance-associated macrophage protein 3	KEGG (sly:544257)|KEGG GM (sly:544257)	GO:0016021 - integral component of membrane|GO:0046873 - metal ion transmembrane transporter activity	Transport	Solyc02g092800.2.1	Uniprot (Q84LR0_SOLLC)|Interpro (Q84LR0_SOLLC)	Interpro (IPR001046)|Pfam (PF01566)	NCBI (350537125)|EMBL (AY196092)	PF01566	PTHR11706,PTHR11706:SF46			K12347	AT2G23150.1	ATNRAMP3,NRAMP3
Solyc02g094120.2	-1.15758	0.0219881	-1.32818	0.0116494	-1.5846	0.00358631	0.915439	0.713041	-1.08022	0.199797	0.776097	0.78822	sulfite oxidase	KEGG (sly:100134877)|KEGG GM (sly:100134877)|KEGG EC (1.8.3.1)	GO:0016491 - oxidoreductase activity|GO:0030151 - molybdenum ion binding|GO:0042128 - nitrate assimilation	metabolic process	Solyc02g094120.2.1	Uniprot (K4BDK7_SOLLC)|Interpro (K4BDK7_SOLLC)	Interpro (IPR014756)|Interpro (IPR005066)|Interpro (IPR008335)|Interpro (IPR000572)|Interpro (IPR036374)|Pfam (PF03404)|Pfam (PF00174)	NCBI (930425313)	PF03404,PF00174	PTHR19372,PTHR19372:SF8		1.8.3.1	K00387	AT3G01910.1	AT-SO,AtSO,SOX
Solyc03g031620.2	-2.65551	9.59049e-07	-2.67319	0.000884069	-3.21446	2.59826e-06	-2.14766	0.0743799	-0.81633	0.593862	-2.3451	0.0622015	APS reductase 3	KEGG (sly:101252466)|KEGG GM (sly:101252466)|KEGG EC (1.8.4.9)	GO:0004604 - phosphoadenylyl-sulfate reductase (thioredoxin) activity|GO:0005737 - cytoplasm|GO:0019419 - sulfate reduction|GO:0045454 - cell redox homeostasis	signaling/response to stimulus	Solyc03g031620.2.1	Uniprot (K4BFD4_SOLLC)|Interpro (K4BFD4_SOLLC)	Interpro (IPR002500)|Interpro (IPR014729)|Interpro (IPR004508)|Interpro (IPR036249)|Interpro (IPR013766)|Pfam (PF01507)|Pfam (PF00085)	NCBI (460377382)	PF00085,PF01507	PTHR23293,PTHR23293:SF11	KOG0189	1.8.4.10	K05907	AT4G21990.1	APR3,ATAPR3,PRH-26,PRH26
Solyc04g005100.2	-1.74451	0.0256184	-1.60708	0.0135358	-2.31646	0.0298959	-1.32432	0.429795	-0.932149	0.27434	-2.01768	0.137608	myb-like transcription factor family protein	KEGG (sly:101257759)|KEGG GM (sly:101257759)	GO:0003677 - DNA binding|GO:0003682 - chromatin binding|GO:0003700 - DNA-binding transcription factor activity|GO:0005634 - nucleus|GO:0006351 - transcription DNA-templated|GO:0009651 - response to salt stress|GO:0009723 - response to ethylene|GO:0009733 - response to auxin|GO:0009737 - response to abscisic acid|GO:0009739 - response to gibberellin|GO:0009751 - response to salicylic acid|GO:00097…	transcription	Solyc04g005100.2.1	Uniprot (K4BNB6_SOLLC)|Interpro (K4BNB6_SOLLC)	Interpro (IPR009057)|Interpro (IPR017930)|Interpro (IPR006447)|Interpro (IPR001005)|Pfam (PF00249)	NCBI ( )	PF00249	PTHR12374,PTHR12374:SF26				AT1G70000.2
Solyc04g007470.2	4.38519	3.27156e-05	2.50279	0.0212518	3.38284	0.00836576	2.03819	NA	2.12159	0.103491	2.40331	0.238531	B-box zinc finger family protein	KEGG (sly:101253772)|KEGG GM (sly:101253772)	GO:0005622 - intracellular|GO:0008270 - zinc ion binding	transcription	Solyc04g007470.2.1	Uniprot (K4BNQ4_SOLLC)|Interpro (K4BNQ4_SOLLC)	Interpro (IPR000315)	NCBI (460382506)		PTHR31717,PTHR31717:SF14				AT1G68190.1
Solyc04g010190.1	-1.84464	0.00208245	-1.98729	0.0119622	-1.69973	0.0400355	-1.05311	0.536312	-1.22755	0.127396	-0.938847	0.682181	unknow function	KEGG (sly:101268563)|KEGG GM (sly:101268563)	GO:0009535 - chloroplast thylakoid membrane|GO:0016021 - integral component of membrane|GO:0055085 - transmembrane transport	transport	Solyc04g010190.1.1	Uniprot (K4BPH3_SOLLC)|Interpro (K4BPH3_SOLLC)	Interpro (IPR022796)|Pfam (PF00504)	NCBI (460382089)	PF00504	PTHR14154,PTHR14154:SF15				AT3G12345.1
Solyc04g050620.2	2.97851	0.00431852	2.66661	0.0393968	2.66583	0.0321584	2.01025	NA	2.83734	NA	2.6715	NA	cytochrome P450, family 71, subfamily B, polypeptide 10	KEGG (sly:101245153)|KEGG GM (sly:101245153)	GO:0005506 - iron ion binding|GO:0016020 - membrane|GO:0016709 - oxidoreductase activity acting on paired donors with incorporation or reduction of molecular oxygen NAD(P)H as one donor and incorporation of one atom of oxygen|GO:0020037 - heme binding|GO:0044550 - secondary metabolite biosynthetic process	metabolic process	Solyc04g050620.2.1	Uniprot (K4BS30_SOLLC)|Interpro (K4BS30_SOLLC)	Interpro (IPR001128)|Interpro (IPR017972)|Interpro (IPR002401)|Interpro (IPR036396)|Pfam (PF00067)	NCBI (460383593)	PF00067	PTHR24298,PTHR24298:SF157				AT5G57260.1	CYP71B10
Solyc05g053470.2	-2.05887	9.3485e-07	-1.23852	0.0418764	-2.35754	1.18259e-07	-1.20635	0.278127	-0.150763	0.938538	-1.33127	0.182582	heat shock protein 60	KEGG (sly:101263320)|KEGG GM (sly:101263320)	GO:0005524 - ATP binding|GO:0005739 - mitochondrion|GO:0005829 - cytosol|GO:0006458 - 'de novo' protein folding|GO:0042026 - protein refolding|GO:0044183 - protein binding involved in protein folding|GO:0045041 - protein import into mitochondrial intermembrane space|GO:0051082 - unfolded protein binding|GO:0061077 - chaperone-mediated protein folding	signaling/response to stimulus	Solyc05g053470.2.1	Uniprot (K4C227_SOLLC)|Interpro (K4C227_SOLLC)	Interpro (IPR018370)|Interpro (IPR001844)|Interpro (IPR002423)|Interpro (IPR027409)|Interpro (IPR027413)|Interpro (IPR027410)|Pfam (PF00118)	NCBI (460388438)	PF00118	PTHR11353,PTHR11353:SF80			K04077	AT3G23990.1	HSP60,HSP60-3B
Solyc05g056300.2	-2.64241	1.65823e-09	-1.63605	0.00244952	-2.05308	5.08437e-06	-0.825147	0.476993	-0.95748	0.139776	-1.21445	0.185315	thioredoxin F-type 1	KEGG (sly:101246719)|KEGG GM (sly:101246719)	GO:0004791 - thioredoxin-disulfide reductase activity|GO:0005737 - cytoplasm|GO:0006662 - glycerol ether metabolic process|GO:0015035 - protein disulfide oxidoreductase activity|GO:0016671 - oxidoreductase activity acting on a sulfur group of donors disulfide as acceptor|GO:0034599 - cellular response to oxidative stress|GO:0045454 - cell redox homeostasis|GO:0047134 - protein-disulfide reductase…	signaling/response to stimulus	Solyc05g056300.2.1	Uniprot (K4C2V4_SOLLC)|Interpro (K4C2V4_SOLLC)	Interpro (IPR005746)|Interpro (IPR036249)|Interpro (IPR017937)|Interpro (IPR013766)|Pfam (PF00085)	NCBI (460387979)	PF00085	PTHR10438,PTHR10438:SF258	KOG0907	1.6.5.4	K03671	AT3G02730.1	ATF1,TRXF1
Solyc06g049080.2	-1.48743	0.0188776	-1.51326	0.0257283	-1.49418	0.0414305	-0.646247	0.771487	-0.825211	0.383269	-0.290106	0.905243	manganese superoxide dismutase 1	KEGG (sly:101256386)|KEGG GM (sly:101256386)|KEGG EC (1.15.1.1)	GO:0004784 - superoxide dismutase activity|GO:0005507 - copper ion binding|GO:0005739 - mitochondrion|GO:0009651 - response to salt stress|GO:0009793 - embryo development ending in seed dormancy|GO:0010043 - response to zinc ion|GO:0042742 - defense response to bacterium	signaling/response to stimulus	Solyc06g049080.2.1	Uniprot (K4C5F4_SOLLC)|Interpro (K4C5F4_SOLLC)	Interpro (IPR001189)|Interpro (IPR019833)|Interpro (IPR019832)|Interpro (IPR019831)|Interpro (IPR036324)|Interpro (IPR036314)|Pfam (PF02777)|Pfam (PF00081)	NCBI (1060604635)	PF00081,PF02777	PTHR11404,PTHR11404:SF6	KOG0876	1.15.1.1	K04564	AT3G10920.1	ATMSD1,MEE33,MSD1
Solyc06g053480.2	-1.00986	0.0402151	-1.17838	0.012345	-1.02752	0.0111097	0.00289675	0.999425	-0.59779	0.589887	0.605405	0.733441	Plant stearoyl-acyl-carrier-protein desaturase family protein		GO:0006633 - fatty acid biosynthetic process|GO:0009507 - chloroplast|GO:0045300 - acyl-|GO:0046872 - metal ion binding	metabolic process	Solyc06g053480.2.1	Uniprot (A0A0V0I9I2_SOLCH)|Interpro (A0A0V0I9I2_SOLCH)	Interpro (IPR005803)|Interpro (IPR005067)|Interpro (IPR009078)|Interpro (IPR012348)|Pfam (PF03405)	EMBL (GEDG01009402)	PF03405	PTHR31155,PTHR31155:SF9		1.14.19.2	K03921	AT2G43710.1	FAB2,SSI2
Solyc06g065970.1	-2.03183	0.00142769	-2.74633	1.74177e-08	-1.40685	0.00836576	-1.2045	0.232326	-0.426381	0.811048	-0.798943	0.570451	Bifunctional inhibitor/lipid-transfer protein/seed storage 2S albumin superfamily protein	KEGG (sly:101263716)|KEGG GM (sly:101263716)	not-defined	transport	Solyc06g065970.1.1	Uniprot (K4C7M5_SOLLC)|Interpro (K4C7M5_SOLLC)	Interpro (IPR036312)|Interpro (IPR016140)|Interpro (IPR027923)|Pfam (PF14547)	NCBI (460392356)	PF00234	PTHR31731,PTHR31731:SF19				AT2G45180.1
Solyc06g071810.1	1.77944	9.36855e-05	2.50898	4.32438e-07	1.30049	0.0205768	1.33661	0.15381	0.991728	0.323488	0.895256	0.523464	Leucine-rich repeat protein kinase family protein	KEGG (sly:101259548)|KEGG GM (sly:101259548)	GO:0004672 - protein kinase activity|GO:0005524 - ATP binding|GO:0016021 - integral component of membrane	signaling/response to stimulus	Solyc06g071810.1.1	Uniprot (K4C8Q3_SOLLC)|Interpro (K4C8Q3_SOLLC)	Interpro (IPR011009)|Interpro (IPR025875)|Interpro (IPR032675)|Interpro (IPR000719)|Interpro (IPR008271)|Pfam (PF12799)|Pfam (PF00069)	NCBI ( )|EMBL (KF268115)	PF00069	PTHR27000,PTHR27000:SF9	KOG1187	2.7.11.1,2.7.10.1		AT2G31880.1	EVR,SOBIR1
Solyc06g076790.1	-1.64406	0.00218361	-2.19745	1.17552e-06	-1.38521	6.19636e-05	-0.126479	0.962611	-1.09162	0.20326	0.542243	0.772056	unknow function	KEGG (sly:101259757)|KEGG GM (sly:101259757)	GO:0009535 - chloroplast thylakoid membrane|GO:0009941 - chloroplast envelope	not-defined	Solyc06g076790.1.1	Uniprot (K4CA37_SOLLC)|Interpro (K4CA37_SOLLC)	Interpro (IPR021584)|Interpro (IPR037244)|Pfam (PF11493)	NCBI (460391130)	PF11493	PTHR36370,PTHR36370:SF1				AT3G47070.1
Solyc06g076850.2	1.42504	0.0075264	1.27633	0.0196916	1.64457	0.000835159	1.68728	0.0693067	0.942292	0.207509	1.36152	0.228635	Tetratricopeptide repeat (TPR)-like superfamily protein	KEGG (sly:101258865)|KEGG GM (sly:101258865)	not-defined	signaling/response to stimulus	Solyc06g076850.2.1	Uniprot (K4CA43_SOLLC)|Interpro (K4CA43_SOLLC)	Interpro (IPR013026)|Interpro (IPR011990)	NCBI ( )	PF13432	PTHR26312,PTHR26312:SF87				AT1G07280.1
Solyc07g014670.2	3.78615	0.000169946	4.10176	7.88498e-08	3.93312	0.000122135	2.12373	NA	0.767399	NA	2.13419	NA	cytochrome P450, family 81, subfamily K, polypeptide 2	KEGG (sly:101251394)|KEGG GM (sly:101251394)	GO:0005506 - iron ion binding|GO:0016020 - membrane|GO:0016021 - integral component of membrane|GO:0016709 - oxidoreductase activity acting on paired donors with incorporation or reduction of molecular oxygen NAD(P)H as one donor and incorporation of one atom of oxygen|GO:0020037 - heme binding|GO:0042343 - indole glucosinolate metabolic process|GO:0044550 - secondary metabolite biosynthetic proc…	metabolic process	Solyc07g014670.2.1	Uniprot (K4CC86_SOLLC)|Interpro (K4CC86_SOLLC)	Interpro (IPR001128)|Interpro (IPR017972)|Interpro (IPR002401)|Interpro (IPR036396)|Pfam (PF00067)	NCBI (460394569)	PF00067	PTHR24298,PTHR24298:SF147	KOG0156	1.14.13.89		AT5G10600.1	CYP81K2
Solyc07g041920.2	1.97805	0.0354337	2.486	0.00132933	2.31994	0.00199887	1.5828	0.374846	0.238923	0.917955	1.31394	0.568951	Cysteine proteinases superfamily protein		GO:0030984 - kininogen binding |GO:0004197 - cysteine-type endopeptidase activity	metabolic process	Solyc07g041920.2.1	Uniprot (K4CE57_SOLLC)|Interpro (K4CE57_SOLLC)		NCBI ( )	PF08246,PF00112	PTHR12411,PTHR12411:SF336		3.4.22.16		AT3G45310.1
Solyc07g042250.2	-1.78067	0.000178254	-1.50364	0.00105256	-1.7497	1.92514e-05	-1.3596	0.0535463	-1.01132	0.231401	-0.993495	0.256325	chaperonin 20	KEGG (sly:543643)|KEGG GM (sly:543643)	GO:0005524 - ATP binding|GO:0005759 - mitochondrial matrix|GO:0006986 - response to unfolded protein|GO:0009507 - chloroplast|GO:0046872 - metal ion binding|GO:0046914 - transition metal ion binding|GO:0051082 - unfolded protein binding|GO:0051085 - chaperone cofactor-dependent protein refolding|GO:0051087 - chaperone binding|GO:1901671 - positive regulation of superoxide dismutase activity	signaling/response to stimulus	Solyc07g042250.2.1	Uniprot (Q9M5A8_SOLLC)|Interpro (Q9M5A8_SOLLC)	Interpro (IPR020818)|Interpro (IPR037124)|Interpro (IPR018369)|Interpro (IPR017416)|Interpro (IPR011032)|Pfam (PF00166)	NCBI (350534934)|EMBL (AF233745)	PF00166	PTHR10772,PTHR10772:SF0	KOG1641		K04078	AT5G20720.2	ATCPN21,CHCPN10,CPN10,CPN20,CPN21
Solyc07g054210.2	-1.15581	0.0383796	-1.26302	0.00838364	-1.32159	0.00495287	-0.808955	0.488783	-1.04388	0.0502921	-0.965852	0.389512	protochlorophyllide oxidoreductase A		GO:0009507 - chloroplast|GO:0015979 - photosynthesis|GO:0015995 - chlorophyll biosynthetic process|GO:0016630 - protochlorophyllide reductase activity	photosynthesis	Solyc07g054210.2.1	Uniprot (A0A0V0I474_SOLCH)|Interpro (A0A0V0I474_SOLCH)	Interpro (IPR036291)|Interpro (IPR005979)|Interpro (IPR002347)|Pfam (PF00106)	NCBI ( )|EMBL (GEDG01011188)	PF00106	PTHR24322,PTHR24322:SF393	KOG1208	1.3.1.33	K00218	AT5G54190.1	PORA
Solyc07g054780.1	-3.02267	0.000365061	-2.95279	0.0146843	-2.57144	0.0228529	-2.51701	0.0976804	-0.821853	NA	-2.57926	0.0748676	Wound-responsive family protein	KEGG (sly:544070)|KEGG GM (sly:544070)	not-defined	signaling/response to stimulus	Solyc07g054780.1.1	Uniprot (K4CG20_SOLLC)|Interpro (K4CG20_SOLLC)	Interpro (IPR022251)|Pfam (PF12609)	NCBI (460395474)	PF12609	PTHR33090				AT4G10265.1
Solyc07g056240.2	-2.39103	0.0301288	-2.96009	0.000103593	-3.19012	0.0154384	-0.961172	0.73611	-2.24185	0.076106	-1.7536	0.474351	unknow function	KEGG (sly:101250133)|KEGG GM (sly:101250133)	GO:0009535 - chloroplast thylakoid membrane|GO:0016021 - integral component of membrane	not-defined	Solyc07g056240.2.1	Uniprot (K4CGF7_SOLLC)|Interpro (K4CGF7_SOLLC)		NCBI (460395280)		PTHR36742				AT2G42975.1
Solyc07g062650.2	-1.14243	0.0186133	-1.34855	0.00512456	-1.25585	0.00803491	-0.228954	0.923498	-0.817416	0.16216	0.221909	0.911505	Lactate/malate dehydrogenase family protein	KEGG (sly:778285)|KEGG GM (sly:778285)|KEGG EC (1.1.1.37)	GO:0005975 - carbohydrate metabolic process|GO:0006099 - tricarboxylic acid cycle|GO:0006108 - malate metabolic process|GO:0030060 - L-malate dehydrogenase activity	metabolic process	Solyc07g062650.2.1	Uniprot (K4CGU8_SOLLC)|Interpro (K4CGU8_SOLLC)	Interpro (IPR001557)|Interpro (IPR022383)|Interpro (IPR001236)|Interpro (IPR015955)|Interpro (IPR001252)|Interpro (IPR010097)|Interpro (IPR036291)|Pfam (PF02866)|Pfam (PF00056)	NCBI ( )	PF00056,PF02866	PTHR11540		1.1.1.37	K00026	AT1G53240.1	mMDH1
Solyc07g063600.2	-1.59318	0.0021742	-1.50848	0.0256965	-1.20269	9.76503e-05	-1.12664	0.104826	-0.977686	0.127713	-0.946711	0.22265	light-harvesting chlorophyll B-binding protein 3	KEGG (sly:101268123)|KEGG GM (sly:101268123)	GO:0009416 - response to light stimulus|GO:0009522 - photosystem I|GO:0009523 - photosystem II|GO:0009535 - chloroplast thylakoid membrane|GO:0009768 - photosynthesis light harvesting in photosystem I|GO:0009941 - chloroplast envelope|GO:0010287 - plastoglobule|GO:0016021 - integral component of membrane|GO:0016168 - chlorophyll binding|GO:0018298 - protein-chromophore linkage|GO:0031409 - pigmen…	photosynthesis	Solyc07g063600.2.1	Uniprot (K4CH43_SOLLC)|Interpro (K4CH43_SOLLC)	Interpro (IPR001344)|Interpro (IPR022796)|Interpro (IPR023329)|Pfam (PF00504)	NCBI (460397262)	PF00504	PTHR21649,PTHR21649:SF11			K08914	AT5G54270.1	LHCB3,LHCB3*1
Solyc08g006980.2	-1.98506	8.95945e-05	-1.37773	0.0414269	-1.7785	0.00479272	-0.70557	0.766248	-0.506816	0.739371	-1.05579	0.636322	RING/U-box superfamily protein	KEGG (sly:101256309)|KEGG GM (sly:101256309)	GO:0004842 - ubiquitin-protein transferase activity|GO:0005737 - cytoplasm|GO:0009966 - regulation of signal transduction	transcription	Solyc08g006980.2.1	Uniprot (K4CII5_SOLLC)|Interpro (K4CII5_SOLLC)	Interpro (IPR001841)|Interpro (IPR013083)		PF13920	PTHR10044,PTHR10044:SF133	KOG4172			AT2G35330.1
Solyc08g074630.1	2.88198	0.0273276	5.09948	4.88934e-11	4.83012	8.73648e-22	1.24887	0.722934	0.611344	NA	2.11604	0.420448	Polyphenol oxidase	KEGG (sly:101259064)|KEGG GM (sly:101259064)|KEGG EC (1.10.3.1)	GO:0004097 - catechol oxidase activity|GO:0046148 - pigment biosynthetic process|GO:0046872 - metal ion binding	signaling/response to stimulus	Solyc08g074630.1.1	Uniprot (K4CMI1_SOLLC)|Interpro (K4CMI1_SOLLC)	Interpro (IPR016213)|Interpro (IPR022740)|Interpro (IPR022739)|Interpro (IPR002227)|Interpro (IPR008922)|Pfam (PF12142)|Pfam (PF12143)|Pfam (PF00264)	NCBI (1062593962)	PF12142,PF00264,PF12143	PTHR11474,PTHR11474:SF40		1.10.3.1	K00422
Solyc09g007760.2	-2.36005	0.00291402	-2.5667	0.000658844	-2.97432	0.00414256	-1.70661	0.285381	-1.27294	0.32563	-2.06952	0.161187	plasma membrane intrinsic protein 2A		GO:0005887 - integral component of plasma membrane|GO:0015250 - water channel activity|GO:0034220 - ion transmembrane transport	transport	Solyc09g007760.2.1	Uniprot (K4CQG5_SOLLC)|Interpro (K4CQG5_SOLLC)	Interpro (IPR023271)|Interpro (IPR034294)|Interpro (IPR000425)|Interpro (IPR022357)|Pfam (PF00230)		PF00230	PTHR19139,PTHR19139:SF153	KOG0223		K09872	AT3G53420.1	PIP2,PIP2;1,PIP2A
Solyc09g059640.1	-1.52459	0.00206141	-1.49027	0.00434033	-1.27959	0.00480017	0.490992	0.841776	-0.827601	0.437882	1.10742	0.484865	Photosystem I, PsaA/PsaB protein		GO:0009522 - photosystem I|GO:0015979 - photosynthesis|GO:0016021 - integral component of membrane	photosynthesis	Solyc09g059640.1.1	Uniprot (K4CTP8_SOLLC)|Interpro (K4CTP8_SOLLC)	Interpro (IPR001280)|Interpro (IPR036408)|Pfam (PF00223)	NCBI ( )	PF00223	PTHR30128,PTHR30128:SF4		1.97.1.12		ATCG00340.1
Solyc09g075860.2	2.83971	5.53514e-05	2.71602	1.68347e-06	2.62102	0.000256735	1.6541	0.235073	1.54918	0.0861473	1.23919	0.527194	PLAT/LH2 domain-containing lipoxygenase family protein		GO:0016702 - oxidoreductase activity acting on single donors with incorporation of molecular oxygen incorporation of two atoms of oxygen|GO:0031408 - oxylipin biosynthetic process|GO:0046872 - metal ion binding	metabolic process	Solyc09g075860.2.1	Uniprot (K4CVG3_SOLLC)|Interpro (K4CVG3_SOLLC)	Interpro (IPR000907)|Interpro (IPR013819)|Interpro (IPR036226)|Interpro (IPR020834)|Interpro (IPR020833)|Interpro (IPR001246)|Interpro (IPR027433)|Interpro (IPR001024)|Interpro (IPR036392)|Pfam (PF00305)|Pfam (PF01477)		PF01477,PF00305	PTHR11771,PTHR11771:SF53		1.13.11.58	K15718	AT3G22400.1	LOX5
Solyc09g084480.2	3.0036	0.00914676	5.26433	9.07903e-08	2.99347	0.0119522	0.909022	NA	1.13438	NA	1.40436	0.62144	Serine protease inhibitor, potato inhibitor I-type family protein	KEGG (sly:101247857)|KEGG GM (sly:101247857)	GO:0004867 - serine-type endopeptidase inhibitor activity|GO:0009611 - response to wounding	signaling/response to stimulus	Solyc09g084480.2.1	Uniprot (K4CVX4_SOLLC)|Interpro (K4CVX4_SOLLC)	Interpro (IPR000864)|Interpro (IPR036354)|Pfam (PF00280)	NCBI (460404373)	PF00280	PTHR33091,PTHR33091:SF1				AT2G38870.1
Solyc09g089540.2	2.67923	0.0491644	6.80641	1.24268e-14	4.09184	0.00014205	-0.268881	NA	1.29262	NA	1.06717	NA	Serine protease inhibitor, potato inhibitor I-type family protein		GO:0004867 - serine-type endopeptidase inhibitor activity|GO:0009611 - response to wounding	signaling/response to stimulus	Solyc09g089540.2.1	Uniprot (K4CVY1_SOLLC)|Interpro (K4CVY1_SOLLC)	Interpro (IPR000864)|Interpro (IPR036354)|Pfam (PF00280)		PF00280	PTHR33091,PTHR33091:SF1				AT2G38870.1
Solyc09g090570.2	-2.81391	1.01905e-06	-3.99246	1.04153e-09	-1.91289	0.0139947	-1.55146	0.228498	-1.19845	0.129074	-1.63196	0.218117	proton gradient regulation 5	KEGG (sly:101262255)|KEGG GM (sly:101262255)	GO:0009055 - electron transfer activity|GO:0009414 - response to water deprivation|GO:0009535 - chloroplast thylakoid membrane|GO:0009644 - response to high light intensity|GO:0009773 - photosynthetic electron transport in photosystem I|GO:0010117 - photoprotection|GO:0071484 - cellular response to light intensity	transport	Solyc09g090570.2.1	Uniprot (K4CW83_SOLLC)|Interpro (K4CW83_SOLLC)	Interpro (IPR037497)	NCBI (460404590)		PTHR35709,PTHR35709:SF1				AT2G05620.1	PGR5
Solyc09g091600.2	-1.93634	0.000206395	-2.41435	3.79513e-05	-2.78128	2.77107e-07	-0.267029	0.945422	-0.987204	0.339124	-0.454058	0.880768	Tetratricopeptide repeat (TPR)-like superfamily protein	KEGG (sly:101258787)|KEGG GM (sly:101258787)	GO:0005488 - binding	signaling/response to stimulus	Solyc09g091600.2.1	Uniprot (K4CWI6_SOLLC)|Interpro (K4CWI6_SOLLC)	Interpro (IPR013026)|Interpro (IPR011990)|Interpro (IPR001440)|Interpro (IPR019734)|Pfam (PF00515)	NCBI (460404738)	PF00515	PTHR36326,PTHR36326:SF1				AT1G04770.1
Solyc10g007690.2	-1.49342	0.00180811	-1.50606	0.0052595	-1.0628	0.00352738	-1.06451	0.154805	-0.774285	0.145461	-1.18472	0.0846969	photosystem I light harvesting complex gene 3		GO:0009522 - photosystem I|GO:0009523 - photosystem II|GO:0009535 - chloroplast thylakoid membrane|GO:0009765 - photosynthesis light harvesting|GO:0016021 - integral component of membrane|GO:0016168 - chlorophyll binding|GO:0018298 - protein-chromophore linkage	photosynthesis	Solyc10g007690.2.1	Uniprot (A0A0V0HL31_SOLCH)|Interpro (A0A0V0HL31_SOLCH)	Interpro (IPR001344)|Interpro (IPR022796)|Interpro (IPR023329)|Pfam (PF00504)	EMBL (GEDG01018127)	PF00504	PTHR21649,PTHR21649:SF29			K08909	AT1G61520.1	LHCA3
Solyc10g044520.1	-2.20392	2.27681e-11	-1.91107	0.00099991	-1.74445	1.93563e-09	-0.848661	0.347299	-0.881312	0.208875	-0.250968	0.869493	2Fe-2S ferredoxin-like superfamily protein	KEGG (sly:778301)|KEGG GM (sly:778301)	GO:0009055 - electron transfer activity|GO:0009507 - chloroplast|GO:0046872 - metal ion binding|GO:0051537 - 2 iron 2 sulfur cluster binding	transport	Solyc10g044520.1.1	Uniprot (FER1_SOLLC)|Interpro (FER1_SOLLC)	Interpro (IPR036010)|Interpro (IPR001041)|Interpro (IPR006058)|Interpro (IPR012675)|Interpro (IPR010241)|Pfam (PF00111)	NCBI (350537877)|EMBL (Z75520)	PF00111	PTHR19370,PTHR19370:SF120			K02639	AT1G60950.1	ATFD2,FED A
Solyc10g062330.1	-1.18981	0.0474996	-1.33877	0.0404865	-1.62551	0.0133054	0.912562	0.731129	-0.638731	0.640099	0.938386	0.74682	Ycf1 protein		GO:0016021 - integral component of membrane	transport	Solyc10g062330.1.1	Uniprot (K4D1M2_SOLLC)|Interpro (K4D1M2_SOLLC)	Interpro (IPR008896)|Pfam (PF05758)		PF05758	PTHR33163				ATCG01130.1
Solyc10g078240.1	-2.19721	0.00130857	-1.46451	0.0148381	-2.10442	0.00334005	-1.71866	0.102985	-1.24572	0.120903	-0.630813	0.779643	cytochrome P450, family 98, subfamily A, polypeptide 3	KEGG (sly:101262367)|KEGG GM (sly:101262367)|KEGG EC (1.14.14.96)	GO:0005506 - iron ion binding|GO:0009809 - lignin biosynthetic process|GO:0016020 - membrane|GO:0016709 - oxidoreductase activity acting on paired donors with incorporation or reduction of molecular oxygen NAD(P)H as one donor and incorporation of one atom of oxygen|GO:0020037 - heme binding	metabolic process	Solyc10g078240.1.1	Uniprot (K4D266_SOLLC)|Interpro (K4D266_SOLLC)	Interpro (IPR001128)|Interpro (IPR017972)|Interpro (IPR002401)|Interpro (IPR036396)|Pfam (PF00067)	NCBI (460407351)	PF00067	PTHR24298,PTHR24298:SF0			K09754	AT2G40890.1	CYP98A3
Solyc10g078580.1	-3.10968	1.68885e-08	-3.13358	4.82574e-06	-1.64067	0.00936719	-1.55689	0.304232	-0.861339	0.504512	-1.13275	0.516218	arabinogalactan protein 14	KEGG (sly:101246976)|KEGG GM (sly:101246976)	GO:0016021 - integral component of membrane	signaling/response to stimulus	Solyc10g078580.1.1	Uniprot (K4D2A0_SOLLC)|Interpro (K4D2A0_SOLLC)	Interpro (IPR039281)	NCBI ( )		PTHR34114,PTHR34114:SF2				AT5G56540.1	AGP14,ATAGP14
Solyc10g084320.1	1.81906	0.0233358	4.60922	1.29908e-16	1.95991	0.000330774	0.180027	0.948385	1.4445	0.166556	0.80643	0.656504	response to stimulus	KEGG (sly:101252447)|KEGG GM (sly:101252447)	GO:0004252 - serine-type endopeptidase activity	signaling/response to stimulus	Solyc10g084320.1.1	Uniprot (K4D3L8_SOLLC)|Interpro (K4D3L8_SOLLC)	Interpro (IPR000209)|Interpro (IPR036852)|Interpro (IPR022398)|Interpro (IPR023828)|Interpro (IPR015500)|Interpro (IPR034197)|Interpro (IPR010259)|Interpro (IPR037045)|Pfam (PF05922)|Pfam (PF00082)	NCBI (460408139)	PF05922,PF00082	PTHR10795,PTHR10795:SF400		3.4.14.10		AT5G67090.1
Solyc11g017010.1	1.49095	0.0128078	1.62382	0.000236234	1.17448	0.0366512	0.493568	0.778416	0.0140681	0.993477	0.963916	0.447386	sucrose-proton symporter 2		GO:0005887 - integral component of plasma membrane|GO:0008515 - sucrose transmembrane transporter activity	transport	Solyc11g017010.1.1	Uniprot (K4D6K5_SOLLC)|Interpro (K4D6K5_SOLLC)	Interpro (IPR020846)|Interpro (IPR036259)|Interpro (IPR005989)		PF13347	PTHR19432,PTHR19432:SF38			K15378	AT1G22710.1	ATSUC2,SUC2,SUT1
Solyc11g051170.1	-2.29396	1.38307e-09	-1.49492	0.00166083	-1.37792	5.87615e-05	0.347205	0.902455	-0.661098	0.604535	0.272689	0.917833	ATP synthase subunit alpha		GO:0005524 - ATP binding	transport	Solyc11g051170.1.1	Uniprot (K4D8S7_SOLLC)|Interpro (K4D8S7_SOLLC)	Interpro (IPR000194)|Interpro (IPR027417)|Pfam (PF00006)		PF00006	PTHR15184,PTHR15184:SF42		3.6.3.14		ATCG00120.1
Solyc11g069790.1	-1.26198	0.00389281	-1.59246	0.000160372	-1.39764	0.000102611	-0.869452	0.39552	-1.1745	0.0667705	-0.841047	0.45487	chaperonin-60alpha	KEGG (sly:101266598)|KEGG GM (sly:101266598)	GO:0005524 - ATP binding|GO:0005739 - mitochondrion|GO:0005829 - cytosol|GO:0006458 - 'de novo' protein folding|GO:0007005 - mitochondrion organization|GO:0009507 - chloroplast|GO:0009658 - chloroplast organization|GO:0042026 - protein refolding|GO:0044183 - protein binding involved in protein folding|GO:0051082 - unfolded protein binding|GO:0061077 - chaperone-mediated protein folding	signaling/response to stimulus	Solyc11g069790.1.1	Uniprot (K4DAD5_SOLLC)|Interpro (K4DAD5_SOLLC)	Interpro (IPR018370)|Interpro (IPR001844)|Interpro (IPR002423)|Interpro (IPR027409)|Interpro (IPR027413)|Interpro (IPR027410)|Pfam (PF00118)	NCBI (460411525)	PF00118	PTHR11353,PTHR11353:SF11				AT2G28000.1	CH-CPN60A,CPN60A,SLP
Solyc11g071290.1	3.08135	0.00332262	2.99518	0.00193318	3.04476	0.00711288	1.25822	0.622896	1.24113	0.509212	1.18218	0.70052	GroES-like zinc-binding dehydrogenase family protein	KEGG (sly:101245918)|KEGG GM (sly:101245918)	GO:0055114 - oxidation-reduction process	signaling/response to stimulus	Solyc11g071290.1.1	Uniprot (K4DAI6_SOLLC)|Interpro (K4DAI6_SOLLC)	Interpro (IPR013149)|Interpro (IPR013154)|Interpro (IPR011032)|Interpro (IPR036291)|Pfam (PF08240)|Pfam (PF00107)	NCBI (460411555)	PF00107,PF08240	PTHR11695,PTHR11695:SF538	KOG0022	1.1.1.1		AT1G32780.1
Solyc12g005860.1	1.54826	0.00205659	1.77726	0.000623998	1.27923	0.0269796	0.75083	0.622896	1.34855	0.0521999	0.803641	0.631552	aconitase 3	KEGG (sly:101248455)|KEGG GM (sly:101248455)|KEGG EC (4.2.1.3)	GO:0003994 - aconitate hydratase activity|GO:0008152 - metabolic process|GO:0051539 - 4 iron 4 sulfur cluster binding	metabolic process	Solyc12g005860.1.1	Uniprot (K4DBC4_SOLLC)|Interpro (K4DBC4_SOLLC)	Interpro (IPR015931)|Interpro (IPR001030)|Interpro (IPR015928)|Interpro (IPR006249)|Interpro (IPR018136)|Interpro (IPR036008)|Interpro (IPR000573)|Pfam (PF00330)|Pfam (PF00694)	NCBI (723747143)	PF00694,PF00330	PTHR11670,PTHR11670:SF40		4.2.1.3	K01681	AT2G05710.1	ACO3
Solyc12g006240.1	3.09258	0.00318427	3.81185	0.000417487	2.68319	0.0400355	2.17793	NA	2.56197	NA	1.29813	NA	CONSTANS-like 9		GO:0005622 - intracellular|GO:0008270 - zinc ion binding	transcription	Solyc12g006240.1.1	Uniprot (K4DBG1_SOLLC)|Interpro (K4DBG1_SOLLC)	Interpro (IPR000315)		PF00643	PTHR31717,PTHR31717:SF8				AT3G07650.4	COL9
Solyc12g009070.1	-1.5445	0.00340589	-1.77642	0.00193824	-1.21647	0.0153505	-1.09403	0.407699	-1.15579	0.120385	0.00316563	0.998607	unknow function		not-defined	not-defined	Solyc12g009070.1.1	Uniprot (K4DBZ5_SOLLC)|Interpro (K4DBZ5_SOLLC)
Solyc12g056650.1	1.62652	0.00494397	1.91941	1.27475e-05	1.63321	0.000674072	1.60611	0.0806085	0.729745	0.472491	1.47755	0.130653	gigantea protein (GI)	KEGG (sly:101258346)|KEGG GM (sly:101258346)	GO:2000028 - regulation of photoperiodism flowering	signaling/response to stimulus	Solyc12g056650.1.1	Uniprot (K4DFZ6_SOLLC)|Interpro (K4DFZ6_SOLLC)	Interpro (IPR026211)	NCBI (460414414)		PTHR36319,PTHR36319:SF1			K12124	AT1G22770.1	FB,GI
