# Supplementary material for: Grafting alters tomato transcriptome and enhances tolerance to an airborne virus infection
Source: Sci Rep. 2020 Feb 13;10:2538. doi: 10.1038/s41598-020-59421-5 (PMC7018947; doi:10.1038/s41598-020-59421-5)
Supplement: Supplementary file 3 — Supplementary information 3. [file 41598_2020_59421_MOESM3_ESM.xlsx]

## Sheet: 10
Locus Name	LOG2 of FC UC/UC mock vs UC mock	p value adjusted (FDR)	LOG2 of FC Ma/Ma mock vs Ma mock	p value adjusted (FDR)	LOG2 of FC UC/Ma mock vs UC mock	p value adjusted (FDR)	LOG2 of FC UC/UC PVY vs UC PVY	p value adjusted (FDR)	LOG2 of FC Ma/Ma PVY vs Ma PVY	p value adjusted (FDR)	LOG2 of FC UC/Ma PVY vs UC PVY	p value adjusted (FDR)	arabi name	KEGG	GO annotation	putative pathway category	peptide name	Protein databases	Family and domain databases	Cross references	Pfam	Panther	KOG	ec	KO	Best-hit-arabi name	arabi symbol
Solyc01g007000.2	0.995518	0.39636	-0.249245	0.939585	1.58154	0.052898	3.33027	0.00293235	2.28389	0.00490421	4.09862	0.000142838	plant U-box 23		GO:0004842 - ubiquitin-protein transferase activity	signaling/response to stimulus	Solyc01g007000.2.1	Uniprot (K4ASR6_SOLLC)|Interpro (K4ASR6_SOLLC)	Interpro (IPR011989)|Interpro (IPR016024)|Interpro (IPR003613)|Interpro (IPR013083)|Pfam (PF04564)	NCBI (460365615)	PF04043,PF01095	PTHR31707,PTHR31707:SF42		6.3.2.19		AT2G35930.1	PUB23
Solyc01g095150.2	-0.0493696	0.972066	1.21927	0.0653478	0.238264	0.878066	1.69863	0.0447994	1.62456	0.00395245	1.71711	0.0426874	Late embryogenesis abundant protein		GO:0009269 - response to desiccation	signaling/response to stimulus	Solyc01g095150.2.1	Uniprot (Q40159_SOLLC)|Interpro (Q40159_SOLLC)	Interpro (IPR004864)|Interpro (IPR013990)|Pfam (PF03168)	NCBI (350535092)|EMBL (Z46654)	PF04862	PTHR31265,PTHR31265:SF5				AT2G46140.1
Solyc02g094000.1	0.929651	0.348942	1.74273	0.0514112	1.07471	0.394892	2.98277	0.0208718	2.36592	0.000700597	3.21091	0.00566668	calmodulin-like 38		GO:0005509 - calcium ion binding	signaling/response to stimulus	Solyc02g094000.1.1	Uniprot (K4BDJ6_SOLLC)|Interpro (K4BDJ6_SOLLC)	Interpro (IPR011992)|Interpro (IPR018247)|Interpro (IPR002048)|Pfam (PF13499)|Pfam (PF13833)	NCBI ( )	PF00407	PTHR31213,PTHR31213:SF19			K13448	AT1G76650.3	CML38
Solyc03g119250.2	0.970879	0.255897	1.07582	0.0804415	1.07736	0.0579706	2.02408	0.00429102	1.39979	0.00405646	2.09912	0.00171671	Calmodulin binding protein-like		GO:0005516 - calmodulin binding|GO:0006950 - response to stress	signaling/response to stimulus	Solyc03g119250.2.1	Uniprot (K4BM74_SOLLC)|Interpro (K4BM74_SOLLC)	Interpro (IPR012416)|Pfam (PF07887)	NCBI (460380080)	PF00361	PTHR22773,PTHR22773:SF84				AT1G73805.1
Solyc03g123620.2	0.758306	0.166217	0.750207	0.26467	0.504548	0.475155	1.54054	0.0315537	1.60474	0.000496815	1.67426	0.0132196	pectin methylesterase 1		GO:0005618 - cell wall|GO:0016021 - integral component of membrane|GO:0030599 - pectinesterase activity|GO:0042545 - cell wall modification|GO:0045330 - aspartyl esterase activity|GO:0045490 - pectin catabolic process|GO:0046910 - pectinesterase inhibitor activity|GO:0071944 - cell periphery	metabolic process	Solyc03g123620.2.1	Uniprot (K4BN61_SOLLC)|Interpro (K4BN61_SOLLC)	Interpro (IPR035513)|Interpro (IPR012334)|Interpro (IPR011050)|Interpro (IPR000070)|Interpro (IPR006501)|Pfam (PF01095)|Pfam (PF04043)	NCBI (460379553)	PF00173,PF00487	PTHR19353,PTHR19353:SF28	KOG4232	3.1.1.11		AT1G53840.1	ATPME1,PME1
Solyc04g007580.1	0.759319	0.58959	1.0993	0.204741	1.14957	0.19139	1.93553	0.0401764	1.63295	0.00337697	2.64976	0.00120648	unknow function		not-defined	not-defined	Solyc04g007580.1.1	Uniprot (K4BNR5_SOLLC)|Interpro (K4BNR5_SOLLC)	Interpro (IPR025322)|Pfam (PF14009)	NCBI (460382597)	PF08263,PF13855	PTHR27000,PTHR27000:SF52	KOG0617			AT3G03280.1
Solyc08g079090.2	0.811355	0.200728	0.482532	0.542774	0.566367	0.469046	1.80193	0.0484791	1.36821	0.00812462	1.85626	0.0349882	Cupredoxin superfamily protein		GO:0005507 - copper ion binding|GO:0005774 - vacuolar membrane|GO:0009505 - plant-type cell wall|GO:0009506 - plasmodesma|GO:0009932 - cell tip growth|GO:0016722 - oxidoreductase activity oxidizing metal ions|GO:0046658 - anchored component of plasma membrane|GO:0048046 - apoplast	metabolic process	Solyc08g079090.2.1	Uniprot (K4CNR8_SOLLC)|Interpro (K4CNR8_SOLLC)	Interpro (IPR001117)|Interpro (IPR011706)|Interpro (IPR011707)|Interpro (IPR008972)|Pfam (PF00394)|Pfam (PF07731)|Pfam (PF07732)	NCBI (460400431)				1.10.3.3		AT4G12420.1	SKU5
Solyc09g050070.1	1.17631	0.463354	0.254887	0.922348	-0.454478	NA	-2.87432	0.0363158	-4.32767	0.000213921	-4.94525	0.000218351	NADH-Ubiquinone/plastoquinone (complex I) protein		GO:0016021 - integral component of membrane	transport	Solyc09g050070.1.1	Uniprot (K4CT05_SOLLC)|Interpro (K4CT05_SOLLC)	Interpro (IPR001750)|Pfam (PF00361)							ATCG00890.1
Solyc10g074740.1	0.565592	0.682011	0.991075	0.217532	0.763784	0.422814	1.77912	0.0230297	1.7624	0.000211531	1.91526	0.00838235	calmodulin like 42		GO:0005509 - calcium ion binding	signaling/response to stimulus	Solyc10g074740.1.1	Uniprot (K4D1R6_SOLLC)|Interpro (K4D1R6_SOLLC)	Interpro (IPR011992)|Interpro (IPR018247)|Interpro (IPR002048)|Pfam (PF13202)|Pfam (PF13499)	NCBI (460407148)					K13448	AT4G20780.1	CML42
Solyc11g045150.1	-0.518283	0.701187	-0.154117	0.966129	-0.693799	0.399871	-4.54897	5.64014e-09	-1.82648	0.0322885	-3.38259	2.22294e-05	Uncharacterized mitochondrial protein		not-defined	not-defined	Solyc11g045150.1.1	Uniprot (K4D8H9_SOLLC)|Interpro (K4D8H9_SOLLC)								ATMG00030.1
