# Supplementary material for: Grafting alters tomato transcriptome and enhances tolerance to an airborne virus infection
Source: Sci Rep. 2020 Feb 13;10:2538. doi: 10.1038/s41598-020-59421-5 (PMC7018947; doi:10.1038/s41598-020-59421-5)
Supplement: Supplementary file 4 — Supplementary information 4. [file 41598_2020_59421_MOESM4_ESM.xlsx]

## Sheet: 94
Locus Name	LOG2 of FC UC/UC mock vs UC mock	p value adjusted (FDR)	LOG2 of FC Ma/Ma mock vs Ma mock	p value adjusted (FDR)	LOG2 of FC UC/Ma mock vs UC mock	p value adjusted (FDR)	LOG2 of FC UC/UC PVY vs UC PVY	p value adjusted (FDR)	LOG2 of FC Ma/Ma PVY vs Ma PVY	p value adjusted (FDR)	LOG2 of FC UC/Ma PVY vs UC PVY	p value adjusted (FDR)	arabi name	Gene Onthology	putative pathway category	peptide name	Protein databases	Family and domain databases	Cross references	Pfam	Panther	KOG	ec	KO	Best-hit-arabi name	arabi symbol
Solyc01g005300.2	5.1499	6.23984e-16	6.25311	3.89332e-24	4.81547	1.02273e-13	5.56296	3.53174e-07	5.05991	6.19443e-10	5.62686	1.37952e-07	flavin-binding, kelch repeat, f box 1	GO:0006355 - regulation of transcription DNA-templated |GO:0007623 - circadian rhythm |GO:0009637 - response to blue light |GO:0009911 - positive regulation of flower development	transcription	Solyc01g005300.2.1	Uniprot (K4AS97_SOLLC)|Interpro (K4AS97_SOLLC)	Interpro (IPR036047)|Interpro (IPR001810)|Interpro (IPR015915)|Interpro (IPR000014)|Interpro (IPR035965)|Pfam (PF00646)|Pfam (PF13426)		PF00646,PF13426,PF13415,PF13418	PTHR23244,PTHR23244:SF263			K12116	AT1G68050.1	ADO3,FKF1
Solyc01g079200.2	1.99172	0.0158997	2.11218	0.0193026	2.56221	0.000357092	3.23715	0.00197472	2.634	0.00417846	2.62107	0.0361725	gibberellin 2-oxidase 6	GO:0009416 - response to light stimulus |GO:0045487 - gibberellin catabolic process |GO:0046872 - metal ion binding |GO:0052634 - C-19 gibberellin 2-beta-dioxygenase activity	signaling/response to stimulus	Solyc01g079200.2.1	Uniprot (K4AXG6_SOLLC)|Interpro (K4AXG6_SOLLC)	Interpro (IPR026992)|Interpro (IPR027443)|Interpro (IPR005123)|Pfam (PF03171)|Pfam (PF14226)	NCBI (902967463)	PF14226,PF03171	PTHR10209,PTHR10209:SF109	KOG0143	1.14.11.13	K04125	AT1G02400.1	ATGA2OX4,ATGA2OX6,DTA1,GA2OX6
Solyc01g079600.2	1.48745	0.00215209	1.70025	0.000163134	1.64239	0.000252465	2.01844	0.0074249	1.21263	0.026357	1.8218	0.0214512	alpha/beta-Hydrolases superfamily protein	GO:0006629 - lipid metabolic process |GO:0016021 - integral component of membrane |GO:0016787 - hydrolase activity	metabolic process	Solyc01g079600.2.1	Uniprot (K4AXK5_SOLLC)|Interpro (K4AXK5_SOLLC)	Interpro (IPR029058)|Interpro (IPR002921)|Pfam (PF01764)	NCBI ( )	PF01764	PTHR21493,PTHR21493:SF117				AT1G02660.1
Solyc01g087800.2	5.352	1.24859e-08	2.77091	0.00743969	4.8273	2.26996e-06	3.87961	0.00117584	2.49032	0.0223599	3.83274	0.00099162	Subtilisin-like serine endopeptidase family protein	GO:0004252 - serine-type endopeptidase activity	signaling/response to stimulus	Solyc01g087800.2.1	Uniprot (K4AYH0_SOLLC)|Interpro (K4AYH0_SOLLC)	Interpro (IPR000209)|Interpro (IPR036852)|Interpro (IPR022398)|Interpro (IPR023828)|Interpro (IPR015500)|Interpro (IPR034197)|Interpro (IPR010259)|Interpro (IPR037045)|Pfam (PF05922)|Pfam (PF00082)	NCBI ( )	PF05922,PF00082	PTHR10795,PTHR10795:SF446	KOG1153	3.4.14.10		AT5G67090.1
Solyc01g087850.2	3.32433	2.63783e-05	1.9417	0.0351453	3.1905	0.000326535	4.41372	0.000161733	2.30943	0.0128843	4.29586	0.000215314	Subtilisin-like serine endopeptidase family protein	GO:0004252 - serine-type endopeptidase activity |GO:0042802 - identical protein binding	signaling/response to stimulus	Solyc01g087850.2.1	Uniprot (O82777_SOLLC)|Interpro (O82777_SOLLC)	Interpro (IPR000209)|Interpro (IPR036852)|Interpro (IPR023828)|Interpro (IPR015500)|Interpro (IPR034197)|Interpro (IPR010259)|Interpro (IPR037045)|Pfam (PF05922)|Pfam (PF00082)	NCBI (350536739)|EMBL (AJ006380)	PF05922,PF00082	PTHR10795,PTHR10795:SF446		3.4.14.10		AT5G67090.1
Solyc01g091260.2	-6.931	6.92989e-20	-2.72665	0.0124816	-5.11657	4.9627e-11	-4.39023	6.69425e-06	-3.09421	0.0010695	-4.58954	6.97433e-07	glycine-rich protein	not defined	signaling/response to stimulus	Solyc01g091260.2.1	Uniprot (A0A2G3AHC2_CAPAN)|Interpro (A0A2G3AHC2_CAPAN)	Interpro (IPR019376)|Pfam (PF10248)	NCBI (1026015795)	PF10248	PTHR13105,PTHR13105:SF8				AT4G22740.2
Solyc01g095320.2	-7.58234	4.06559e-36	-4.48707	4.56294e-06	-7.18358	7.58055e-22	-5.69279	7.83612e-12	-4.45548	4.15717e-05	-6.81501	3.49061e-13	BCL-2-associated athanogene 6	GO:0006457 - protein folding |GO:0009266 - response to temperature stimulus |GO:0009506 - plasmodesma |GO:0043207 - response to external biotic stimulus |GO:0051087 - chaperone binding	signaling/response to stimulus	Solyc01g095320.2.1	Uniprot (K4AZS1_SOLLC)|Interpro (K4AZS1_SOLLC)	Interpro (IPR036533)|Interpro (IPR003103)|Interpro (IPR000048)|Pfam (PF02179)		PF02179	PTHR33322,PTHR33322:SF4				AT2G46240.1	ATBAG6,BAG6
Solyc01g102610.2	-1.95295	0.00908306	-3.28536	9.01571e-10	-2.63407	0.00471436	-2.39054	0.0155218	-3.88435	2.25216e-13	-3.07538	0.000331249	ferric reduction oxidase 7	GO:0016021 - integral component of membrane |GO:0016491 - oxidoreductase activity	metabolic process	Solyc01g102610.2.1	Uniprot (K4B1I9_SOLLC)|Interpro (K4B1I9_SOLLC)	Interpro (IPR000778)|Interpro (IPR013112)|Interpro (IPR017927)|Interpro (IPR013130)|Interpro (IPR013121)|Interpro (IPR039261)|Interpro (IPR017938)|Pfam (PF08022)|Pfam (PF01794)|Pfam (PF08030)	NCBI (460369063)	PF08022,PF01794,PF08030	PTHR11972	KOG0039	1.16.1.7		AT5G49740.1	ATFRO7,FRO7
Solyc01g104740.2	-6.94166	2.53093e-32	-2.6733	0.00228884	-6.89725	1.34993e-19	-6.62568	3.25342e-14	-3.51598	8.98796e-06	-7.18316	2.15281e-15	multiprotein bridging factor 1C	GO:0003713 - transcription coactivator activity |GO:0005730 - nucleolus |GO:0009408 - response to heat |GO:0009414 - response to water deprivation |GO:0009737 - response to abscisic acid |GO:0043565 - sequence-specific DNA binding	signaling/response to stimulus	Solyc01g104740.2.1	Uniprot (K4B246_SOLLC)|Interpro (K4B246_SOLLC)	Interpro (IPR001387)|Interpro (IPR010982)|Interpro (IPR013729)|Pfam (PF01381)|Pfam (PF08523)	NCBI (893576558)	PF01381,PF08523	PTHR10245,PTHR10245:SF33	KOG3398		K03627	AT3G24500.1	ATMBF1C,MBF1C
Solyc01g105030.2	-2.19787	3.09182e-08	-1.86261	4.00734e-05	-1.64177	6.51816e-09	-1.71872	0.00366819	-1.35418	0.00627772	-1.4481	0.0135425	light harvesting complex photosystem II subunit 6	GO:0009416 - response to light stimulus |GO:0009523 - photosystem II |GO:0009535 - chloroplast thylakoid membrane |GO:0009768 - photosynthesis light harvesting in photosystem I |GO:0009941 - chloroplast envelope |GO:0010287 - plastoglobule |GO:0016021 - integral component of membrane |GO:0016168 - chlorophyll binding	photosynthesis	Solyc01g105030.2.1	Uniprot (CB4A_SOLLC)|Interpro (CB4A_SOLLC)	Interpro (IPR001344)|Interpro (IPR022796)|Interpro (IPR023329)|Pfam (PF00504)	NCBI (824556529)|EMBL (M32605)	PF00504	PTHR21649,PTHR21649:SF2			K08917	AT1G15820.1	CP24,LHCB6
Solyc01g106390.2	2.00573	0.00441402	2.11689	0.00128391	2.78507	8.66493e-06	2.60216	0.0271615	2.16138	0.00377516	2.70264	0.0169969	Glutamyl-tRNA reductase family protein	GO:0006782 - protoporphyrinogen IX biosynthetic process |GO:0008883 - glutamyl-tRNA reductase activity |GO:0050661 - NADP binding	metabolic process	Solyc01g106390.2.1	Uniprot (A0A0V0IIV5_SOLCH)|Interpro (A0A0V0IIV5_SOLCH)	Interpro (IPR000343)|Interpro (IPR015896)|Interpro (IPR015895)|Interpro (IPR018214)|Interpro (IPR036453)|Interpro (IPR036343)|Interpro (IPR036291)|Interpro (IPR006151)|Pfam (PF00745)|Pfam (PF05201)|Pfam (PF01488)	EMBL (GEDG01005892)	PF03807,PF00745,PF05201	PTHR13812,PTHR13812:SF20		1.2.1.70	K02492	AT1G58290.1	HEMA1
Solyc01g106820.2	-4.27158	1.48956e-11	-2.99894	0.0117516	-5.58726	2.17296e-09	-3.47508	0.00551591	-4.61953	4.18606e-05	-4.26804	0.000350271	ethylene-dependent gravitropism-deficient and yellow-green-like 3	GO:0009408 - response to heat |GO:0009644 - response to high light intensity |GO:0016021 - integral component of membrane |GO:0042542 - response to hydrogen peroxide	signaling/response to stimulus	Solyc01g106820.2.1	Uniprot (K4B2P9_SOLLC)|Interpro (K4B2P9_SOLLC)		NCBI (460369668)		PTHR31412,PTHR31412:SF2				AT1G17870.1	ATEGY3,EGY3
Solyc01g108910.2	5.03474	4.54843e-12	5.41782	1.32194e-15	5.07265	7.6426e-12	4.54479	1.66326e-05	5.00062	5.58404e-08	4.6422	6.87732e-06	maternal effect embryo arrest 14	GO:0005634 - nucleus |GO:0005829 - cytosol |GO:0009507 - chloroplast |GO:0009793 - embryo development ending in seed dormancy |GO:0010183 - pollen tube guidance |GO:0036033 - mediator complex binding |GO:0050832 - defense response to fungus	signaling/response to stimulus	Solyc01g108910.2.1	Uniprot (K4B3A5_SOLLC)|Interpro (K4B3A5_SOLLC)	Interpro (IPR037502)	NCBI (460369977)		PTHR36345,PTHR36345:SF1				AT2G15890.1	MEE14
Solyc01g111350.2	3.65935	3.33221e-09	4.5349	5.40043e-13	3.91966	1.5491e-10	4.03237	4.26612e-05	3.42046	4.59939e-06	4.08264	1.22223e-05	Major facilitator superfamily protein	GO:0016021 - integral component of membrane	transport	Solyc01g111350.2.1	Uniprot (K4B3Z7_SOLLC)|Interpro (K4B3Z7_SOLLC)	Interpro (IPR036259)|Interpro (IPR010658)|Pfam (PF06813)	NCBI (460370369)	PF06813	PTHR21576				AT4G34950.1
Solyc02g014860.2	5.03827	2.09822e-07	6.42937	2.08176e-13	5.11159	1.9001e-07	4.08489	0.0016832	4.44871	5.48414e-05	3.89135	0.00349148	DNAJ heat shock N-terminal domain-containing protein	GO:0006457 - protein folding |GO:0031072 - heat shock protein binding |GO:0009507 - chloroplast |GO:0016021 - integral component of membrane	signaling/response to stimulus	Solyc02g014860.2.1	Uniprot (K4B4T5_SOLLC)|Interpro (K4B4T5_SOLLC)	Interpro (IPR001623)|Interpro (IPR036869)|Pfam (PF00226)	NCBI (460371345)	PF13370,PF00226	PTHR24078	KOG0716			AT5G23240.1
Solyc02g070800.2	3.01242	5.81153e-12	2.07281	1.40154e-06	2.74088	2.82194e-12	3.74584	9.29818e-06	3.19838	2.01451e-12	3.51464	3.5147e-05	Ycf23 protein	GO:0003824 - catalytic activity	not-defined	Solyc02g070800.2.1	Uniprot (K4B861_SOLLC)|Interpro (K4B861_SOLLC)	Interpro (IPR013785)|Interpro (IPR007570)|Pfam (PF04481)	NCBI ( )	PF04481	PTHR36895,PTHR36895:SF1
Solyc02g076690.2	2.45228	0.000249003	3.70784	1.21384e-07	3.10155	3.87572e-07	4.63003	0.000122851	3.66297	6.56349e-05	4.70886	5.797e-05	xylem bark cysteine peptidase 3	GO:0004197 - cysteine-type endopeptidase activity |GO:0005615 - extracellular space |GO:0005764 - lysosome |GO:0051603 - proteolysis involved in cellular protein catabolic process	metabolic process	Solyc02g076690.2.1	Uniprot (K4B8P6_SOLLC)|Interpro (K4B8P6_SOLLC)	Interpro (IPR000118)|Interpro (IPR037277)|Interpro (IPR038765)|Interpro (IPR000169)|Interpro (IPR025660)|Interpro (IPR013128)|Interpro (IPR000668)|Interpro (IPR039417)|Interpro (IPR013201)|Pfam (PF00396)|Pfam (PF08246)|Pfam (PF00112)	NCBI (460374489)	PF00396,PF08246,PF00112	PTHR12411,PTHR12411:SF371	KOG1543,KOG1542	3.4.22.14		AT1G09850.1	XBCP3
Solyc02g077670.2	-5.09085	2.96505e-21	-2.54333	0.00103676	-5.5546	4.18001e-18	-4.38565	9.15319e-09	-3.04311	0.0015347	-4.35142	1.02725e-09	DNAJ heat shock family protein	GO:0006457 - protein folding |GO:0051082 - unfolded protein binding	signaling/response to stimulus	Solyc02g077670.2.1	Uniprot (K4B8Z2_SOLLC)|Interpro (K4B8Z2_SOLLC)	Interpro (IPR002939)|Interpro (IPR001623)|Interpro (IPR018253)|Interpro (IPR008971)|Interpro (IPR036869)|Pfam (PF00226)|Pfam (PF01556)	NCBI (460374243)	PF00226,PF01556	PTHR24078,PTHR24078:SF309	KOG0714		K09510	AT2G20560.1
Solyc02g078400.2	-3.99273	3.85907e-15	-1.75609	0.00127282	-3.42888	3.20421e-08	-1.9183	0.0466313	-1.61083	0.0320426	-2.28202	0.00902574	allantoinase	GO:0000256 - allantoin catabolic process |GO:0004038 - allantoinase activity |GO:0005737 - cytoplasm |GO:0005783 - endoplasmic reticulum |GO:0006145 - purine nucleobase catabolic process |GO:0006995 - cellular response to nitrogen starvation |GO:0008270 - zinc ion binding |GO:0010136 - ureide catabolic process |GO:0050897 - cobalt ion binding	metabolic process	Solyc02g078400.2.1	Uniprot (K4B964_SOLLC)|Interpro (K4B964_SOLLC)	Interpro (IPR017593)|Interpro (IPR006680)|Interpro (IPR011059)|Interpro (IPR032466)|Pfam (PF01979)	NCBI (460374121)	PF01979	PTHR11647,PTHR11647:SF4	KOG2584	3.5.2.5	K01466	AT4G04955.1	ALN,ATALN
Solyc02g080640.2	-2.6255	3.11523e-08	-3.0835	5.83176e-14	-3.38779	3.10326e-14	-1.97548	0.00132266	-3.86968	1.05059e-08	-1.98167	0.000777118	APS reductase 3	GO:0004604 - phosphoadenylyl-sulfate reductase (thioredoxin) activity |GO:0005737 - cytoplasm |GO:0019419 - sulfate reduction |GO:0045454 - cell redox homeostasis	signaling/response to stimulus	Solyc02g080640.2.1	Uniprot (Q672Q8_SOLLC)|Interpro (Q672Q8_SOLLC)	Interpro (IPR002500)|Interpro (IPR014729)|Interpro (IPR004508)|Interpro (IPR036249)|Interpro (IPR013766)|Pfam (PF01507)|Pfam (PF00085)	NCBI (350538397)|EMBL (AY568717)	PF00085,PF01507	PTHR23293,PTHR23293:SF11	KOG0189	1.8.4.10	K05907	AT4G21990.1	APR3,ATAPR3,PRH-26,PRH26
Solyc02g090390.2	3.99864	2.23505e-08	4.41662	5.52746e-13	4.02223	6.6134e-08	2.36853	0.020546	3.73562	4.04923e-06	2.23861	0.0349882	sucrose nonfermenting 1(SNF1)-related protein kinase 2.3	GO:0004674 - protein serine/threonine kinase activity | GO:0005524 - ATP binding |GO:0005634 - nucleus |GO:0005737 - cytoplasm |GO:0006468 - protein phosphorylation |GO:0035556 - intracellular signal transduction	signaling/response to stimulus	Solyc02g090390.2.1	Uniprot (K4BCI8_SOLLC)|Interpro (K4BCI8_SOLLC)	Interpro (IPR011009)|Interpro (IPR000719)|Interpro (IPR017441)|Interpro (IPR008271)|Pfam (PF00069)	NCBI ( )	PF00069	PTHR24343,PTHR24343:SF160	KOG0583	2.7.11.1	K14498	AT5G66880.1	SNRK2-3,SNRK2.3,SRK2I
Solyc03g007890.2	-8.92106	1.01891e-47	-5.36507	3.3042e-14	-8.53122	5.76758e-29	-7.25974	1.9985e-22	-5.03112	2.50812e-10	-7.0598	2.40756e-25	heat shock protein 90.1	GO:0005524 - ATP binding |GO:0009816 - defense response to bacterium incompatible interaction |GO:0051082 - unfolded protein binding |GO:0061077 - chaperone-mediated protein folding	signaling/response to stimulus	Solyc03g007890.2.1	Uniprot (M1AKD9_SOLTU)|Interpro (M1AKD9_SOLTU)	Interpro (IPR003594)|Interpro (IPR036890)|Interpro (IPR019805)|Interpro (IPR037196)|Interpro (IPR001404)|Interpro (IPR020575)|Interpro (IPR020568)|Pfam (PF02518)|Pfam (PF00183)	NCBI ( )	PF02518,PF00183	PTHR11528,PTHR11528:SF53			K04079	AT5G52640.1	ATHS83,AtHsp90-1,ATHSP90.1,HSP81-1,HSP81.1,HSP83,HSP90.1
Solyc03g083480.2	3.52294	2.09822e-07	6.21418	8.51975e-13	3.9375	2.07227e-10	4.0859	3.59207e-06	4.35577	1.62554e-08	3.66367	4.85448e-05	Protein kinase superfamily protein	GO:0016021 - integral component of membrane |GO:0030247 - polysaccharide binding	signaling/response to stimulus	Solyc03g083480.2.1	Uniprot (K4BIC4_SOLLC)|Interpro (K4BIC4_SOLLC)	Interpro (IPR025287)|Pfam (PF13947)	NCBI (460378377)	PF13947	PTHR27009,PTHR27009:SF19				AT5G38260.1
Solyc03g096760.1	-4.24782	2.88961e-11	-5.01958	7.01859e-09	-4.70024	1.6827e-07	-3.96484	0.00367297	-3.12162	7.67834e-05	-2.80178	0.0386372	response to low sulfur 2	GO:0033554 - cellular response to stress	signaling/response to stimulus	Solyc03g096760.1.1	Uniprot (K4BJ94_SOLLC)|Interpro (K4BJ94_SOLLC)	Interpro (IPR039282)	NCBI (460379027)		PTHR34283,PTHR34283:SF1				AT5G24660.1	LSU2
Solyc03g096770.1	-3.57659	1.98225e-09	-3.30694	1.54697e-05	-5.32791	2.12266e-08	-4.62003	0.000136735	-3.07626	0.000620902	-4.82957	3.84315e-05	response to low sulfur 2	GO:0033554 - cellular response to stress	signaling/response to stimulus	Solyc03g096770.1.1	Uniprot (K4BJ95_SOLLC)|Interpro (K4BJ95_SOLLC)	Interpro (IPR039282)	NCBI (460379029)		PTHR34283,PTHR34283:SF1				AT5G24660.1	LSU2
Solyc03g096780.1	-4.35527	3.40918e-29	-3.30725	2.82257e-09	-4.31778	4.01566e-19	-4.04839	3.74479e-10	-3.49457	1.70435e-10	-3.22969	1.88668e-07	response to low sulfur 2	GO:0033554 - cellular response to stress	signaling/response to stimulus	Solyc03g096780.1.1	Uniprot (K4BJ96_SOLLC)|Interpro (K4BJ96_SOLLC)	Interpro (IPR039282)	NCBI (460379031)		PTHR34283,PTHR34283:SF1				AT5G24660.1	LSU2
Solyc03g097050.2	1.78053	0.000388197	1.8684	0.00274283	1.87355	0.000313769	2.62679	0.0123885	1.51276	0.012309	2.36889	0.0361937	cellulose synthase-like D3	GO:0005794 - Golgi apparatus |GO:0016021 - integral component of membrane |GO:0016760 - cellulose synthase (UDP-forming) activity |GO:0030244 - cellulose biosynthetic process |GO:0051753 - mannan synthase activity |GO:0071555 - cell wall organization |GO:0071669 - plant-type cell wall organization or biogenesis	metabolic process	Solyc03g097050.2.1	Uniprot (K4BJC2_SOLLC)|Interpro (K4BJC2_SOLLC)	Interpro (IPR005150)|Interpro (IPR029044)|Interpro (IPR013083)|Pfam (PF03552)		PF13632,PF14570	PTHR13301,PTHR13301:SF72	KOG0320	2.4.1.12,2.4.2.24		AT3G03050.1	ATCSLD3,CSLD3,KJK
Solyc03g098320.2	-6.88848	4.38722e-22	-4.8531	5.25269e-14	-5.71018	1.81936e-12	-5.00014	1.51366e-09	-4.26701	1.23065e-07	-5.23984	2.40698e-11	Homeodomain-like superfamily protein	GO:0003677 - DNA binding |GO:0005634 - nucleus |GO:0006351 - transcription DNA-templated |GO:0006355 - regulation of transcription DNA-templated	transcription	Solyc03g098320.2.1	Uniprot (K4BJP7_SOLLC)|Interpro (K4BJP7_SOLLC)	Interpro (IPR009057)|Interpro (IPR017930)|Interpro (IPR006447)|Interpro (IPR001005)|Pfam (PF00249)	NCBI (460379277)	PF00249	PTHR12802,PTHR12802:SF60	KOG0048			AT1G18330.2	EPR1,RVE7
Solyc03g114100.1	2.38179	0.000100342	2.48091	8.46783e-05	2.84661	1.97438e-06	2.0575	0.0469129	2.15435	0.00619795	2.45476	0.00523234	unknown function	not defined	not-defined	Solyc03g114100.1.1	Uniprot (K4BKR2_SOLLC)|Interpro (K4BKR2_SOLLC)		NCBI (460380764)		PTHR34198				AT1G52720.1
Solyc03g116730.2	-4.66012	2.63362e-20	-5.40223	2.38965e-22	-4.39573	1.21506e-11	-3.23849	0.000723534	-4.18257	2.26853e-17	-3.00313	0.000239077	fatty acid desaturase 5	GO:0005789 - endoplasmic reticulum membrane |GO:0006636 - unsaturated fatty acid biosynthetic process |GO:0016021 - integral component of membrane |GO:0016491 - oxidoreductase activity |GO:0016717 - oxidoreductase activity acting on paired donors with oxidation of a pair of donors resulting in the reduction of molecular oxygen to two molecules of water	metabolic process	Solyc03g116730.2.1	Uniprot (K4BLH5_SOLLC)|Interpro (K4BLH5_SOLLC)	Interpro (IPR015876)|Interpro (IPR005804)|Pfam (PF00487)	NCBI (460380419)	PF00487	PTHR11351,PTHR11351:SF2	KOG1600		K00507	AT3G15850.1	ADS3,FAD5,FADB,JB67
Solyc03g117980.2	1.51047	0.00032232	2.79589	1.89467e-08	1.5643	6.47108e-05	2.17722	0.00016688	2.97157	4.57664e-13	2.21496	5.6119e-05	respiratory burst oxidase homologue D	GO:0004601 - peroxidase activity |GO:0005509 - calcium ion binding |GO:0016021 - integral component of membrane |GO:0050664 - oxidoreductase activity acting on NAD(P)H oxygen as acceptor	signaling/response to stimulus	Solyc03g117980.2.1	Uniprot (K4BLU9_SOLLC)|Interpro (K4BLU9_SOLLC)	Interpro (IPR000778)|Interpro (IPR011992)|Interpro (IPR018247)|Interpro (IPR002048)|Interpro (IPR013112)|Interpro (IPR017927)|Interpro (IPR013130)|Interpro (IPR013121)|Interpro (IPR039261)|Interpro (IPR013623)|Interpro (IPR017938)|Pfam (PF08022)|Pfam (PF01794)|Pfam (PF08030)|Pfam (PF08414)	NCBI (908212423)	PF01794,PF08022,PF08414,PF08030	PTHR11972,PTHR11972:SF64		1.6.3.1	K13447	AT5G47910.1	ATRBOHD,RBOHD
Solyc03g119080.2	2.33568	1.29983e-05	1.8228	0.000353441	1.76932	0.00120616	2.03016	0.0244952	1.89504	0.00337697	1.95566	0.0349882	B-S glucosidase 44	GO:0004553 - hydrolase activity hydrolyzing O-glycosyl compounds |GO:0005975 - carbohydrate metabolic process	metabolic process	Solyc03g119080.2.1	Uniprot (A0A0V0IDM7_SOLCH)|Interpro (A0A0V0IDM7_SOLCH)	Interpro (IPR001360)|Interpro (IPR033132)|Interpro (IPR017853)|Pfam (PF00232)	EMBL (GEDG01007908)	PF00232	PTHR10353,PTHR10353:SF28		3.2.1.21	K05350	AT3G18080.1	BGLU44
Solyc03g123540.2	-8.25627	1.90143e-30	-4.34556	8.34472e-07	-7.23137	1.05528e-18	-7.22153	9.41316e-12	-3.19804	0.00484496	-7.41193	6.22845e-13	HSP20-like chaperones superfamily protein	GO:0009408 - response to heat	signaling/response to stimulus	Solyc03g123540.2.1	Uniprot (K4BN53_SOLLC)|Interpro (K4BN53_SOLLC)	Interpro (IPR002068)|Interpro (IPR031107)|Interpro (IPR008978)|Pfam (PF00011)	NCBI (460379569)	PF00011	PTHR11527,PTHR11527:SF106			K13993	AT1G54050.1
Solyc03g123560.2	-1.77869	0.00317192	-1.63946	0.00328296	-1.63899	0.0105837	-2.15577	0.00826963	-1.81551	0.00221315	-1.94168	0.0154907	Chaperone DnaJ-domain superfamily protein	GO:0031072 - heat shock protein binding	signaling/response to stimulus	Solyc03g123560.2.1	Uniprot (K4BN55_SOLLC)|Interpro (K4BN55_SOLLC)	Interpro (IPR001623)|Interpro (IPR036869)|Pfam (PF00226)	NCBI (723684692)	PF00226	PTHR24078,PTHR24078:SF193				AT3G14200.1
Solyc03g123630.2	2.79605	5.489e-10	3.99282	3.56037e-19	3.00128	2.29594e-20	2.57615	2.0111e-05	4.12436	7.78106e-14	2.74726	1.45883e-06	pectin methylesterase 3	GO:0004857 - enzyme inhibitor activity |GO:0005576 - extracellular region |GO:0005618 - cell wall |GO:0016021 - integral component of membrane |GO:0030599 - pectinesterase activity | GO:0042545 - cell wall modification |GO:0045330 - aspartyl esterase activity |GO:0045490 - pectin catabolic process	metabolic process	Solyc03g123630.2.1	Uniprot (K4BN62_SOLLC)|Interpro (K4BN62_SOLLC)	Interpro (IPR035513)|Interpro (IPR012334)|Interpro (IPR011050)|Interpro (IPR033131)|Interpro (IPR000070)|Interpro (IPR006501)|Interpro (IPR018040)|Pfam (PF01095)|Pfam (PF04043)	NCBI (795881070)	PF04043,PF01095	PTHR31707,PTHR31707:SF55		3.1.1.11	K01051	AT3G14310.1	ATPME3,PME3
Solyc04g010250.2	3.12191	6.08105e-13	4.34828	2.46086e-14	2.43517	8.06526e-07	2.82472	0.000723534	2.05289	0.0253539	2.54476	0.00316248	alpha/beta-Hydrolases superfamily protein	GO:0006629 - lipid metabolic process |GO:0016020 - membrane |GO:0016298 - lipase activity	metabolic process	Solyc04g010250.2.1	Uniprot (K4BPH9_SOLLC)|Interpro (K4BPH9_SOLLC)	Interpro (IPR029058)|Interpro (IPR000073)|Interpro (IPR022742)|Pfam (PF12146)	NCBI (460382077)	PF12695	PTHR11614,PTHR11614:SF92	KOG1455	2.3.1.22		AT2G39420.1
Solyc04g011440.2	-7.90202	7.67795e-47	-4.81597	1.09253e-08	-8.03769	5.76758e-29	-4.88243	0.000263133	-3.00825	0.000646239	-6.99496	1.77471e-25	heat shock protein 70	GO:0051082 - unfolded protein binding	signaling/response to stimulus	Solyc04g011440.2.1	Uniprot (H1ZXA9_SOLLC)|Interpro (H1ZXA9_SOLLC)	Interpro (IPR018181)|Interpro (IPR029048)|Interpro (IPR029047)|Interpro (IPR013126)|Pfam (PF00012)	NCBI (525314141)|EMBL (FR828680)	PF00012	PTHR19375,PTHR19375:SF232			K03283	AT3G12580.1	ATHSP70,HSP70
Solyc04g025650.2	2.13716	0.00176009	1.69838	0.0322622	2.0701	0.0110609	3.22505	0.0020752	3.32136	9.57465e-06	3.12162	0.00286777	monooxygenase 1	GO:0004497 - monooxygenase activity |GO:0044550 - secondary metabolite biosynthetic process |GO:0071949 - FAD binding	metabolic process	Solyc04g025650.2.1	Uniprot (K4BR09_SOLLC)|Interpro (K4BR09_SOLLC)	Interpro (IPR002938)|Interpro (IPR036188)|Pfam (PF01494)	NCBI (460383070)	PF01266	PTHR13789,PTHR13789:SF1	KOG2614			AT4G15760.1	MO1
Solyc04g054190.2	-2.47819	3.95399e-10	-3.29236	5.2339e-16	-2.61591	9.00365e-11	-2.04456	0.00410903	-3.93497	1.25044e-21	-1.90704	0.00301789	ABC2 homolog 13	GO:0016021 - integral component of membrane	transport	Solyc04g054190.2.1	Uniprot (K4BSH6_SOLLC)|Interpro (K4BSH6_SOLLC)	Interpro (IPR011009)|Interpro (IPR004147)|Pfam (PF03109)	NCBI (723692245)	PF03109	PTHR10566,PTHR10566:SF74	KOG1235	3.6.3.46		AT5G64940.2	ATATH13,ATH13,ATOSA1,OSA1
Solyc04g063210.2	2.76704	1.25991e-05	2.71153	4.7517e-05	3.29238	1.9195e-09	2.66424	0.0469129	3.14718	0.00143434	2.93507	0.015575	S-adenosyl-L-methionine-dependent methyltransferases superfamily protein	GO:0008171 - O-methyltransferase activity	metabolic process	Solyc04g063210.2.1	Uniprot (K4BT13_SOLLC)|Interpro (K4BT13_SOLLC)	Interpro (IPR002935)|Interpro (IPR029063)|Pfam (PF01596)	NCBI (723693413)	PF13578	PTHR10509,PTHR10509:SF29	KOG1663	2.1.1.104	K00588	AT4G26220.1
Solyc04g071990.2	2.09237	3.25461e-05	3.51413	3.8701e-12	1.64834	0.001028	1.96222	0.0246487	2.17914	0.00141228	1.89311	0.0279349	gigantea protein (GI)	GO:2000028 - regulation of photoperiodism flowering	signaling/response to stimulus	Solyc04g071990.2.1	Uniprot (K4BTI6_SOLLC)|Interpro (K4BTI6_SOLLC)	Interpro (IPR026211)	NCBI (460384263)		PTHR36319,PTHR36319:SF1			K12124	AT1G22770.1	FB,GI
Solyc04g072160.2	-6.26338	4.47776e-15	-4.37435	0.000111948	-4.81677	6.2019e-08	-5.56098	6.11149e-06	-2.93068	0.00827661	-4.15508	3.56867e-05	HSP20-like chaperones superfamily protein	not defined	signaling/response to stimulus	Solyc04g072160.2.1	Uniprot (K4BTK3_SOLLC)|Interpro (K4BTK3_SOLLC)	Interpro (IPR007052)|Interpro (IPR008978)|Pfam (PF04969)	NCBI (906394167)	PF04969	PTHR22932	KOG3158			AT4G02450.1
Solyc04g080700.2	2.55039	0.000120483	3.57256	7.33385e-10	2.86533	2.19904e-06	2.50914	0.00867744	3.26669	4.98626e-06	2.61546	0.00383607	Wound-responsive family protein	GO:0004518 - nuclease activity	signaling/response to stimulus	Solyc04g080700.2.1	Uniprot (M0ZWL0_SOLTU)|Interpro (M0ZWL0_SOLTU)	Interpro (IPR036104)|Interpro (IPR003729)|Pfam (PF02577)	NCBI (565350014)	PF02577	PTHR15160,PTHR15160:SF3				AT1G19660.1
Solyc05g007900.2	-6.43124	9.08793e-17	-3.67688	3.26945e-05	-5.32556	7.03451e-10	-4.7447	6.7173e-06	-3.31483	0.00018849	-5.37642	6.55557e-07	RING/U-box superfamily protein	GO:0000209 - protein polyubiquitination |GO:0005829 - cytosol |GO:0043161 - proteasome-mediated ubiquitin-dependent protein catabolic process |GO:0051787 - misfolded protein binding |GO:0051865 - protein autoubiquitination |GO:0061630 - ubiquitin protein ligase activity |GO:0061635 - regulation of protein complex stability |GO:0071629 - cytoplasm protein quality control by the ubiquitin-proteasom…	signaling/response to stimulus	Solyc05g007900.2.1	Uniprot (K4BWW5_SOLLC)|Interpro (K4BWW5_SOLLC)				PTHR22763,PTHR22763:SF77				AT1G26800.1
Solyc05g010670.2	-1.88908	4.81959e-06	-1.63122	0.00259936	-1.97938	2.25269e-07	-1.60668	0.0281338	-1.51226	0.00323493	-1.83834	0.00340267	Chaperone protein htpG family protein	GO:0005524 - ATP binding |GO:0005739 - mitochondrion |GO:0005774 - vacuolar membrane |GO:0006457 - protein folding |GO:0009408 - response to heat |GO:0009414 - response to water deprivation |GO:0009570 - chloroplast stroma |GO:0009651 - response to salt stress |GO:0009704 - de-etiolation	signaling/response to stimulus	Solyc05g010670.2.1	Uniprot (K4BXN9_SOLLC)|Interpro (K4BXN9_SOLLC)	Interpro (IPR003594)|Interpro (IPR036890)|Interpro (IPR019805)|Interpro (IPR037196)|Interpro (IPR001404)|Interpro (IPR020575)|Interpro (IPR020568)|Pfam (PF02518)|Pfam (PF00183)	NCBI (460386650)	PF02518,PF00183	PTHR11528,PTHR11528:SF41			K09487	AT2G04030.1	AtHsp90.5,CR88,EMB1956,Hsp88.1,HSP90.5
Solyc05g013380.2	-1.6201	0.000144946	-2.33662	1.18659e-10	-1.86116	8.63422e-07	-1.55128	0.0238627	-2.16139	2.81566e-08	-1.56289	0.0154907	alanine-2-oxoglutarate aminotransferase 2	GO:0003824 - catalytic activity |GO:0009058 - biosynthetic process |GO:0030170 - pyridoxal phosphate binding	metabolic process	Solyc05g013380.2.1	Uniprot (K4BY59_SOLLC)|Interpro (K4BY59_SOLLC)	Interpro (IPR004839)|Interpro (IPR015424)|Interpro (IPR015422)|Interpro (IPR015421)|Pfam (PF00155)	NCBI (460386878)	PF00155	PTHR11751,PTHR11751:SF373		2.3.2.2,2.6.1.4,2.6.1.2,2.6.1.44	K14272	AT1G70580.3	AOAT2,GGT2
Solyc05g050120.2	1.95968	0.000145244	3.11202	5.45541e-11	1.99647	4.32756e-06	1.95367	0.00335032	2.99893	4.493e-09	1.95415	0.00198506	NADP-malic enzyme 3	GO:0004471 - malate dehydrogenase (decarboxylating) (NAD+) activity |GO:0004473 - malate dehydrogenase (decarboxylating) (NADP+) activity |GO:0006090 - pyruvate metabolic process |GO:0006108 - malate metabolic process|GO:0009507 - chloroplast |GO:0046872 - metal ion binding |GO:0051287 - NAD binding	metabolic process	Solyc05g050120.2.1	Uniprot (K4C144_SOLLC)|Interpro (K4C144_SOLLC)	Interpro (IPR015884)|Interpro (IPR012301)|Interpro (IPR037062)|Interpro (IPR012302)|Interpro (IPR001891)|Interpro (IPR036291)|Pfam (PF00390)|Pfam (PF03949)	NCBI ( )	PF00390,PF03949	PTHR23406,PTHR23406:SF11		1.1.1.40	K00029	AT5G25880.1	ATNADP-ME3,NADP-ME3
Solyc06g006000.2	5.51168	2.62221e-09	5.03257	1.3909e-09	5.49058	5.65167e-09	4.2309	0.000346155	3.7559	2.13004e-05	4.25444	0.000259288	maternal effect embryo arrest 59	not defined	not-defined	Solyc06g006000.2.1	Uniprot (K4C382_SOLLC)|Interpro (K4C382_SOLLC)		NCBI (460389514)		PTHR34686,PTHR34686:SF1				AT4G37300.1	MEE59
Solyc06g006080.2	2.61503	4.60348e-08	3.47733	1.54305e-15	2.76296	1.96368e-10	2.40685	0.000307686	2.19355	0.000102957	2.05264	0.0034401	thiaminC	GO:0009228 - thiamine biosynthetic process |GO:0016830 - carbon-carbon lyase activity |GO:0051536 - iron-sulfur cluster binding	metabolic process	Solyc06g006080.2.1	Uniprot (K4C390_SOLLC)|Interpro (K4C390_SOLLC)	Interpro (IPR037509)|Interpro (IPR025747)|Interpro (IPR038521)|Interpro (IPR002817)|Pfam (PF13667)|Pfam (PF01964)	NCBI ( )	PF13667,PF01964	PTHR30557,PTHR30557:SF1		4.1.99.17	K03147	AT2G29630.1	PY,THIC
Solyc06g009190.2	1.9495	0.00155678	4.02008	2.97212e-16	2.44737	2.3165e-05	2.87064	0.0074845	3.40294	1.03291e-06	2.70471	0.0154907	Plant invertase/pectin methylesterase inhibitor superfamily	GO:0005618 - cell wall |GO:0030599 - pectinesterase activity |GO:0042545 - cell wall modification |GO:0045330 - aspartyl esterase activity |GO:0045490 - pectin catabolic process |GO:0046910 - pectinesterase inhibitor activity |GO:0071944 - cell periphery	metabolic process	Solyc06g009190.2.1	Uniprot (K4C3U9_SOLLC)|Interpro (K4C3U9_SOLLC)	Interpro (IPR035513)|Interpro (IPR012334)|Interpro (IPR011050)|Interpro (IPR033131)|Interpro (IPR000070)|Interpro (IPR006501)|Pfam (PF01095)|Pfam (PF04043)	NCBI (723704409)	PF04043,PF01095	PTHR31707,PTHR31707:SF25		3.1.1.11	K01051	AT4G02320.1
Solyc06g036260.2	-3.0917	1.18754e-07	-4.61784	7.96279e-25	-2.93092	0.000112963	-2.45585	0.0123163	-3.566	2.4953e-10	-2.40682	0.0356607	beta-hydroxylase 1	GO:0005506 - iron ion binding |GO:0008610 - lipid biosynthetic process |GO:0016021 - integral component of membrane |GO:0016491 - oxidoreductase activity	metabolic process	Solyc06g036260.2.1	Uniprot (Q9S6Y1_SOLLC)|Interpro (Q9S6Y1_SOLLC)	Interpro (IPR006694)|Pfam (PF04116)	NCBI ( )|EMBL (Y14809)	PF04116	PTHR31899,PTHR31899:SF1		1.14.13.129	K15746	AT4G25700.1	B1,BCH1,BETA-OHASE 1,chy1
Solyc06g036290.2	-9.07525	8.27292e-70	-7.54534	4.29246e-24	-9.44321	1.46025e-38	-7.57962	1.05368e-29	-5.59038	1.16185e-19	-7.71172	1.30349e-33	heat shock protein 90.1	GO:0005524 - ATP binding |GO:0006457 - protein folding |GO:0006950 - response to stress |GO:0051082 - unfolded protein binding	signaling/response to stimulus	Solyc06g036290.2.1	Uniprot (K4C4Z6_SOLLC)|Interpro (K4C4Z6_SOLLC)	Interpro (IPR003594)|Interpro (IPR036890)|Interpro (IPR019805)|Interpro (IPR037196)|Interpro (IPR001404)|Interpro (IPR020575)|Interpro (IPR020568)|Pfam (PF02518)|Pfam (PF00183)		PF02518,PF00183	PTHR11528,PTHR11528:SF47			K04079	AT5G52640.1	ATHS83,AtHsp90-1,ATHSP90.1,HSP81-1,HSP81.1,HSP83,HSP90.1
Solyc06g060110.2	2.32485	5.24909e-09	2.32403	5.25728e-06	1.6583	0.000314389	2.66486	5.52413e-05	2.75709	5.07509e-08	2.38089	0.000446411	amino acid permease 2	GO:0003333 - amino acid transmembrane transport |GO:0005886 - plasma membrane |GO:0015171 - amino acid transmembrane transporter activity |GO:0016021 - integral component of membrane	transport	Solyc06g060110.2.1	Uniprot (K4C6J2_SOLLC)|Interpro (K4C6J2_SOLLC)	Interpro (IPR013057)|Pfam (PF01490)	NCBI (936976433)	PF01490	PTHR22950,PTHR22950:SF205	KOG1303			AT5G09220.1	AAP2
Solyc06g060310.2	-2.53892	8.68875e-06	-3.66636	1.40988e-08	-1.74176	0.026081	-2.44227	0.0105734	-1.53366	0.0190718	-2.17052	0.0262353	Pheophorbide a oxygenase family protein with Rieske [2Fe-2S] domain	GO:0005506 - iron ion binding |GO:0010277 - chlorophyllide a oxygenase |GO:0051537 - 2 iron 2 sulfur cluster binding	photosynthesis	Solyc06g060310.2.1	Uniprot (K4C6L2_SOLLC)|Interpro (K4C6L2_SOLLC)	Interpro (IPR013626)|Interpro (IPR017941)|Interpro (IPR036922)|Interpro (IPR015881)|Pfam (PF08417)|Pfam (PF00355)	NCBI ( )	PF08417,PF00355	PTHR21266,PTHR21266:SF19		1.14.13.122	K13600	AT1G44446.1	ATCAO,CAO,CH1
Solyc06g072430.1	-7.81697	2.39569e-44	-5.7883	5.01251e-19	-7.38303	1.78912e-29	-6.7031	2.17988e-18	-5.4129	6.58943e-13	-7.84436	2.11593e-19	BCL-2-associated athanogene 5	GO:0006457 - protein folding |GO:0009266 - response to temperature stimulus |GO:0009506 - plasmodesma |GO:0043207 - response to external biotic stimulus |GO:0051087 - chaperone binding	signaling/response to stimulus	Solyc06g072430.1.1	Uniprot (K4C8W3_SOLLC)|Interpro (K4C8W3_SOLLC)	Interpro (IPR036533)|Interpro (IPR003103)|Interpro (IPR000048)|Pfam (PF02179)|Pfam (PF00612)		PF00612,PF02179	PTHR33322,PTHR33322:SF6				AT1G12060.1	ATBAG5,BAG5
Solyc06g075690.2	1.35644	0.0354337	1.82328	0.00386464	1.41378	0.00526969	2.78149	7.80995e-05	2.70293	1.23711e-10	2.67714	0.00012543	Domain of unknown function (DUF966)	not defined	not-defined	Solyc06g075690.2.1	Uniprot (Q945F5_SOLLC)|Interpro (Q945F5_SOLLC)	Interpro (IPR010369)|Interpro (IPR021182)|Pfam (PF06136)	NCBI (350539181)|EMBL (AF416289)	PF06136	PTHR31083,PTHR31083:SF4				AT5G59790.1
Solyc06g083190.2	-3.37297	5.71333e-14	-2.23897	0.000500375	-3.13634	3.75403e-13	-2.70592	1.77804e-05	-1.8767	0.0158757	-3.10917	8.96108e-07	rotamase FKBP 1	GO:0003755 - peptidyl-prolyl cis-trans isomerase activity |GO:0005528 - FK506 binding |GO:0005737 - cytoplasm |GO:0061077 - chaperone-mediated protein folding	signaling/response to stimulus	Solyc06g083190.2.1	Uniprot (K4CAH4_SOLLC)|Interpro (K4CAH4_SOLLC)	Interpro (IPR023566)|Interpro (IPR001179)|Interpro (IPR013026)|Interpro (IPR011990)|Interpro (IPR001440)|Interpro (IPR019734)|Pfam (PF00254)|Pfam (PF00515)	NCBI (460393652)	PF13414,PF00254	PTHR10516,PTHR10516:SF324	KOG0543	5.2.1.8	K09571	AT3G25230.1	ATFKBP62,FKBP62,ROF1
Solyc07g005210.2	-3.42489	1.92633e-11	-3.36445	3.95146e-07	-3.1172	7.05236e-09	-2.27403	0.00293235	-1.90541	0.00245842	-2.14106	0.00366621	temperature-induced lipocalin	GO:0005515 - protein binding |GO:0005319 - lipid transporter activity	transport	Solyc07g005210.2.1	Uniprot (Q38JE1_SOLLC)|Interpro (Q38JE1_SOLLC)	Interpro (IPR012674)|Interpro (IPR022271)|Interpro (IPR002446)|Interpro (IPR022272)|Interpro (IPR000566)|Pfam (PF08212)	NCBI (350539918)|EMBL (DQ222981)	PF00061	PTHR10612,PTHR10612:SF19	KOG4824	1.14.13.90	K03098	AT5G58070.1	ATTIL,TIL
Solyc07g024000.2	3.48999	7.35582e-14	3.67132	1.89172e-15	3.31198	1.74385e-12	3.80406	9.23975e-07	3.57055	6.2794e-12	3.82713	3.54626e-07	NAD(P)-binding Rossmann-fold superfamily protein	GO:0010304 - PSII associated light-harvesting complex II catabolic process |GO:0015996 - chlorophyll catabolic process |GO:0016021 - integral component of membrane |GO:0034256 - chlorophyll(ide) b reductase activity	signaling/response to stimulus	Solyc07g024000.2.1	Uniprot (K4CD52_SOLLC)|Interpro (K4CD52_SOLLC)	Interpro (IPR036291)|Interpro (IPR002347)|Pfam (PF00106)	NCBI (460394746)	PF13561	PTHR24314,PTHR24314:SF10	KOG0725	1.1.1.294	K13606	AT4G13250.1	NYC1
Solyc07g041720.1	1.17216	0.0324752	1.60112	0.0015422	1.7662	1.48353e-07	1.63727	0.0163827	2.14463	5.2072e-10	2.11823	0.000410061	germin 3	GO:0005576 - extracellular region |GO:0005618 - cell wall |GO:0030145 - manganese ion binding |GO:0045735 - nutrient reservoir activity	metabolic process	Solyc07g041720.1.1	Uniprot (K4CE39_SOLLC)|Interpro (K4CE39_SOLLC)	Interpro (IPR006045)|Interpro (IPR001929)|Interpro (IPR019780)|Interpro (IPR014710)|Interpro (IPR011051)|Pfam (PF00190)	NCBI (460396303)	PF07883	PTHR31238,PTHR31238:SF21				AT5G20630.1	ATGER3,GER3,GLP3,GLP3A,GLP3B
Solyc07g041900.2	4.49419	6.35093e-07	4.12956	1.40211e-08	4.65224	3.81291e-07	3.33659	0.012069	4.28238	1.85861e-05	3.13308	0.0257866	aleurain-like protease	GO:0004197 - cysteine-type endopeptidase activity |GO:0005615 - extracellular space |GO:0005764 - lysosome |GO:0006955 - immune response |GO:0051603 - proteolysis involved in cellular protein catabolic process	signaling/response to stimulus	Solyc07g041900.2.1	Uniprot (CYSP3_SOLLC)|Interpro (CYSP3_SOLLC)	Interpro (IPR038765)|Interpro (IPR025661)|Interpro (IPR000169)|Interpro (IPR025660)|Interpro (IPR013128)|Interpro (IPR000668)|Interpro (IPR039417)|Interpro (IPR013201)|Pfam (PF08246)|Pfam (PF00112)	NCBI (823683759)|EMBL (Z48736)	PF08246,PF00112	PTHR12411,PTHR12411:SF336	KOG1543	3.4.22.16	K01366	AT5G60360.1	AALP,ALP,SAG2
Solyc07g053620.2	-3.76277	2.69852e-09	-2.28931	0.0125682	-3.85596	1.75465e-06	-4.31609	7.57893e-06	-2.71059	0.00863172	-3.83266	1.53529e-05	DNAJ heat shock family protein	not defined	signaling/response to stimulus	Solyc07g053620.2.1	Uniprot (K4CFQ7_SOLLC)|Interpro (K4CFQ7_SOLLC)	Interpro (IPR001623)|Interpro (IPR018253)|Interpro (IPR036869)|Pfam (PF00226)		PF00226	PTHR24078,PTHR24078:SF188				AT2G20560.1
Solyc07g055720.2	3.31304	0.00275547	5.43823	3.24122e-09	4.13748	2.99041e-05	3.68472	0.00907984	4.47657	5.57067e-05	3.50586	0.0164916	alpha-crystallin domain 32.1	not defined	signaling/response to stimulus	Solyc07g055720.2.1	Uniprot (K4CGA5_SOLLC)|Interpro (K4CGA5_SOLLC)	Interpro (IPR002068)|Interpro (IPR008978)|Pfam (PF00011)	NCBI (460395344)	PF00011	PTHR11527,PTHR11527:SF134	KOG0710		K13993	AT1G06460.1	ACD31.2,ACD32.1
Solyc08g007820.1	1.79961	0.000813729	2.218	1.27777e-05	1.80095	0.000297007	3.83186	9.54309e-06	2.38734	4.29272e-06	3.7175	1.54932e-05	C-repeat-binding factor 4	GO:0003677 - DNA binding |GO:0003700 - DNA-binding transcription factor activity |GO:0005634 - nucleus |GO:0006351 - transcription DNA-templated	transcription	Solyc08g007820.1.1	Uniprot (K4CIR9_SOLLC)|Interpro (K4CIR9_SOLLC)	Interpro (IPR001471)|Interpro (IPR036955)|Interpro (IPR016177)|Pfam (PF00847)	NCBI (723720083)	PF00847	PTHR31839,PTHR31839:SF0				AT5G51990.1	CBF4,DREB1D
Solyc08g062340.2	-7.10463	2.42172e-20	-4.38624	0.000113484	-6.11656	5.73644e-12	-6.55512	1.02274e-11	-4.5314	5.34717e-05	-6.39597	4.88179e-13	17.6 kDa class II heat shock protein	not defined	signaling/response to stimulus	Solyc08g062340.2.1	Uniprot (K4CL22_SOLLC)|Interpro (K4CL22_SOLLC)	Interpro (IPR002068)|Interpro (IPR031107)|Interpro (IPR008978)|Pfam (PF00011)	NCBI (854283336)	PF00011	PTHR11527,PTHR11527:SF93	KOG3591		K13993	AT5G12020.1	HSP17.6II
Solyc08g067320.1	-2.84507	1.23769e-06	-2.20814	0.00105411	-2.39726	0.00139516	-2.76679	0.000677358	-1.95445	0.00478805	-2.65521	0.000697285	light-harvesting chlorophyll-protein complex II subunit B1	GO:0009416 - response to light stimulus |GO:0009522 - photosystem I |GO:0009523 - photosystem II |GO:0009535 - chloroplast thylakoid membrane |GO:0009768 - photosynthesis light harvesting in photosystem I |GO:0009941 - chloroplast envelope |GO:0010287 - plastoglobule |GO:0016021 - integral component of membrane |GO:0016168 - chlorophyll binding	photosynthesis	Solyc08g067320.1.1	Uniprot (K4CLV8_SOLLC)|Interpro (K4CLV8_SOLLC)	Interpro (IPR001344)|Interpro (IPR022796)|Interpro (IPR023329)|Pfam (PF00504)		PF00504	PTHR21649,PTHR21649:SF25				AT2G34430.1	LHB1B1,LHCB1.4
Solyc08g067330.1	-2.50288	2.33138e-05	-2.57043	1.99748e-05	-2.43373	0.000266474	-3.60936	3.26135e-06	-2.38999	0.00025966	-4.19964	2.87559e-08	chlorophyll A/B binding protein 1	GO:0009522 - photosystem I |GO:0009523 - photosystem II |GO:0009535 - chloroplast thylakoid membrane |GO:0009765 - photosynthesis light harvesting |GO:0016021 - integral component of membrane |GO:0016168 - chlorophyll binding	photosynthesis	Solyc08g067330.1.1	Uniprot (K4CLV9_SOLLC)|Interpro (K4CLV9_SOLLC)	Interpro (IPR001344)|Interpro (IPR022796)|Interpro (IPR023329)|Pfam (PF00504)		PF00504	PTHR21649,PTHR21649:SF26				AT1G29930.1	AB140,CAB1,CAB140,LHCB1.3
Solyc08g076150.2	-2.66643	2.4817e-05	-3.48007	2.52177e-05	-2.46555	0.00386675	-3.69325	0.000623205	-2.37878	0.0109696	-2.96916	0.00363978	Tetratricopeptide repeat (TPR)-like superfamily protein	GO:0003723 - RNA binding |GO:0004519 - endonuclease activity |GO:0009451 - RNA modification |GO:0043231 - intracellular membrane-bounded organelle	signaling/response to stimulus	Solyc08g076150.2.1	Uniprot (K4CMY2_SOLLC)|Interpro (K4CMY2_SOLLC)	Interpro (IPR002885)|Interpro (IPR011990)|Pfam (PF01535)|Pfam (PF13041)	NCBI ( )	PF01535,PF13041	PTHR24015,PTHR24015:SF552				AT1G31920.1
Solyc08g078060.2	2.05278	0.0129759	2.06923	0.00923181	2.40524	0.00432898	3.56636	0.00512084	1.77958	0.0114116	3.20214	0.0196698	unknown function	GO:0016021 - integral component of membrane	not-defined	Solyc08g078060.2.1	Uniprot (K4CNG5_SOLLC)|Interpro (K4CNG5_SOLLC)		NCBI (460400585)		PTHR34189,PTHR34189:SF2				AT5G61630.1
Solyc08g078700.2	-8.26026	2.61232e-41	-6.05637	5.89092e-10	-7.93209	4.98507e-24	-7.77052	4.07225e-18	-5.91442	2.5883e-10	-7.98872	7.70209e-20	mitochondrion-localized small heat shock protein 23.6	not defined	signaling/response to stimulus	Solyc08g078700.2.1	Uniprot (O80432_SOLLC)|Interpro (O80432_SOLLC)	Interpro (IPR002068)|Interpro (IPR031107)|Interpro (IPR008978)|Pfam (PF00011)	NCBI (350539261)|EMBL (AB017134)	PF00011	PTHR11527,PTHR11527:SF136	KOG0710		K13993	AT4G25200.1	ATHSP23.6-MITO,HSP23.6-MITO
Solyc08g079170.2	-3.5704	1.18307e-17	-2.13721	4.88769e-05	-3.83391	1.51466e-16	-3.39701	2.29552e-07	-1.85466	0.00451665	-3.20496	2.75283e-07	stress-inducible protein, putative	GO:0004860 – protein kinase inhibitor activity	signaling/response to stimulus	Solyc08g079170.2.1	Uniprot (A0A0V0IMX5_SOLCH)|Interpro (A0A0V0IMX5_SOLCH)	Interpro (IPR006636)|Interpro (IPR013026)|Interpro (IPR011990)|Interpro (IPR001440)|Interpro (IPR019734)|Pfam (PF00515)	EMBL (GEDG01005161)	PF13181,PF00515,PF13414	PTHR22904,PTHR22904:SF371			K09553	AT1G62740.1
Solyc08g079700.1	-2.19482	1.01249e-06	-2.51679	2.86755e-08	-2.352	5.23079e-08	-2.9023	1.25378e-06	-2.31819	1.14029e-05	-2.68434	3.85356e-06	A20/AN1-like zinc finger family protein	GO:0003677 - DNA binding |GO:0008270 - zinc ion binding	signaling/response to stimulus	Solyc08g079700.1.1	Uniprot (K4CNX0_SOLLC)|Interpro (K4CNX0_SOLLC)	Interpro (IPR035896)|Interpro (IPR002653)|Interpro (IPR000058)|Pfam (PF01754)|Pfam (PF01428)	NCBI (723724710)	PF01428,PF01754	PTHR10634,PTHR10634:SF38	KOG3173			AT4G12040.1
Solyc08g080540.2	-3.79815	9.53615e-16	-2.53905	7.73388e-06	-2.8572	0.0196034	-3.69546	4.04831e-05	-2.61152	0.000556269	-3.10616	4.39976e-05	winged-helix DNA-binding transcription factor family protein	GO:0003700 - DNA-binding transcription factor activity |GO:0005634 - nucleus |GO:0010200 - response to chitin |GO:0043565 - sequence-specific DNA binding |GO:0045892 - negative regulation of transcription DNA-templated	transcription	Solyc08g080540.2.1	Uniprot (K4CP54_SOLLC)|Interpro (K4CP54_SOLLC)	Interpro (IPR000232)|Interpro (IPR027725)|Interpro (IPR036388)|Interpro (IPR036390)|Pfam (PF00447)	NCBI (460400227)	PF00447	PTHR10015,PTHR10015:SF169			K09419	AT4G11660.1	AT-HSFB2B,HSFB2B
Solyc08g083320.2	-2.80694	3.60817e-12	-1.46621	0.00110577	-2.91097	5.72787e-14	-2.14369	0.000335879	-1.77306	0.00039338	-2.588	3.27934e-06	UDP-Glycosyltransferase superfamily protein	GO:0004373 - glycogen (starch) synthase activity |GO:0009011 - starch synthase activity |GO:0009501 - amyloplast |GO:0009507 - chloroplast |GO:0019252 - starch biosynthetic process	metabolic process	Solyc08g083320.2.1	Uniprot (K4CPX6_SOLLC)|Interpro (K4CPX6_SOLLC)	Interpro (IPR001296)|Interpro (IPR011835)|Interpro (IPR013534)|Pfam (PF08323)|Pfam (PF00534)	NCBI (1027250580)	PF00534,PF08323	PTHR12526,PTHR12526:SF383		2.4.1.242	K13679	AT1G32900.1
Solyc09g011030.2	-4.33927	1.00337e-20	-1.62955	0.0285804	-4.23299	3.06003e-17	-3.79345	3.51995e-10	-2.2491	0.00264355	-3.98409	2.83262e-12	Fes1A	GO:0005488 - binding	signaling/response to stimulus	Solyc09g011030.2.1	Uniprot (K4CRC9_SOLLC)|Interpro (K4CRC9_SOLLC)	Interpro (IPR011989)|Interpro (IPR016024)|Interpro (IPR013918)|Interpro (IPR034085)|Pfam (PF08609)	NCBI (460401839)	PF08609	PTHR19316,PTHR19316:SF17	KOG2160		K09562	AT3G09350.1	Fes1A
Solyc09g011080.2	-7.61879	4.49362e-47	-7.16024	1.57588e-32	-7.67756	1.43441e-26	-7.41754	8.05509e-13	-7.04971	5.0906e-29	-7.13141	1.1584e-14	rubisco activase	GO:0005524 - ATP binding |GO:0009570 - chloroplast stroma |GO:0009579 - thylakoid |GO:0046863 - ribulose-15-bisphosphate carboxylase/oxygenase activator activity	photosynthesis	Solyc09g011080.2.1	Uniprot (K4CRD4_SOLLC)|Interpro (K4CRD4_SOLLC)	Interpro (IPR003959)|Interpro (IPR027417)|Pfam (PF00004)	NCBI (723727338)	PF00004	PTHR32429,PTHR32429:SF8	KOG0651			AT2G39730.2	RCA
Solyc09g011160.2	-7.2028	4.6601e-22	-4.96776	4.66361e-10	-6.19758	1.5384e-12	-5.11073	5.23319e-08	-3.95824	1.67111e-06	-5.63702	2.51517e-09	Regulator of chromosome condensation (RCC1) family protein	GO:0005524 - ATP binding	signaling/response to stimulus	Solyc09g011160.2.1	Uniprot (K4CRE2_SOLLC)|Interpro (K4CRE2_SOLLC)	Interpro (IPR009091)|Interpro (IPR000408)|Pfam (PF00415)	NCBI ( )	PF00415	PTHR22870,PTHR22870:SF204	KOG1427			AT3G53830.1
Solyc09g014990.2	2.22877	0.00315363	2.51954	4.53335e-05	2.76209	2.57691e-05	3.69482	0.000523549	2.23148	0.000385027	3.78126	0.000287568	WRKY DNA-binding protein 33	GO:0003700 - DNA-binding transcription factor activity |GO:0005634 - nucleus |GO:0006351 - transcription DNA-templated |GO:0009409 - response to cold |GO:0009414 - response to water deprivation|GO:0009651 - response to salt stress |GO:0010120 - camalexin biosynthetic process |GO:0010200 - response to chitin |GO:0010508 - positive regulation of autophagy	transcription	Solyc09g014990.2.1	Uniprot (K4CRX3_SOLLC)|Interpro (K4CRX3_SOLLC)	Interpro (IPR003657)|Interpro (IPR036576)|Pfam (PF03106)	NCBI (460401603)	PF03106	PTHR31221,PTHR31221:SF12			K13424	AT2G38470.1	ATWRKY33,WRKY33
Solyc09g061310.2	-3.78893	8.29022e-19	-1.66734	0.00486953	-4.2167	1.57682e-16	-2.77776	3.77434e-05	-1.78867	0.00646194	-3.50756	6.34872e-08	PPPDE putative thiol peptidase family protein	GO:0005634 - nucleus |GO:0005737 - cytoplasm	signaling/response to stimulus	Solyc09g061310.2.1	Uniprot (K4CTW4_SOLLC)|Interpro (K4CTW4_SOLLC)	Interpro (IPR008580)|Pfam (PF05903)	NCBI (460403215)	PF05903	PTHR12378,PTHR12378:SF16	KOG0324			AT3G07090.1
Solyc09g065660.2	-7.08449	1.83902e-17	-3.62218	0.00143356	-5.75074	3.47189e-10	-5.86057	7.27431e-07	-3.04845	0.00812462	-6.04012	1.2178e-07	heat shock transcription factor A6B	GO:0003700 - DNA-binding transcription factor activity |GO:0005634 - nucleus |GO:0043565 - sequence-specific DNA binding	transcription	Solyc09g065660.2.1	Uniprot (K4CUJ2_SOLLC)|Interpro (K4CUJ2_SOLLC)	Interpro (IPR000232)|Interpro (IPR027725)|Interpro (IPR036388)|Interpro (IPR036390)|Pfam (PF00447)		PF00447	PTHR10015,PTHR10015:SF160	KOG0627		K09419	AT3G22830.1	AT-HSFA6B,HSFA6B
Solyc09g075470.2	-5.89189	3.35911e-12	-4.67096	2.01165e-05	-4.98634	5.53566e-07	-5.92738	4.86399e-07	-3.27491	0.00264355	-6.10539	7.90398e-08	Chaperone DnaJ-domain superfamily protein	GO:0031072 - heat shock protein binding	signaling/response to stimulus	Solyc09g075470.2.1	Uniprot (K4CVC4_SOLLC)|Interpro (K4CVC4_SOLLC)	Interpro (IPR001623)|Interpro (IPR036869)|Pfam (PF00226)	NCBI (460403838)	PF00226	PTHR24078,PTHR24078:SF166				AT1G71000.1
Solyc09g097770.2	3.02696	2.20902e-16	1.38012	0.0116281	3.40939	1.48129e-27	2.99363	1.38287e-07	2.2637	9.31442e-07	2.71878	5.10685e-08	unknown function	not defined	not-defined	Solyc09g097770.2.1	Uniprot (Q40142_SOLLC)|Interpro (Q40142_SOLLC)	Interpro (IPR010800)|Pfam (PF07172)	NCBI (350539555)|EMBL (X77373)	PF07172	PTHR33980
Solyc10g078930.1	-4.01766	2.20636e-13	-2.78582	8.46783e-05	-3.40135	2.41001e-07	-3.43803	6.1862e-05	-2.76979	0.000310444	-2.99624	0.000216375	Aha1 domain-containing protein	GO:0001671 - ATPase activator activity |GO:0005829 - cytosol |GO:0006950 - response to stress |GO:0051087 - chaperone binding	signaling/response to stimulus	Solyc10g078930.1.1	Uniprot (K4D2D4_SOLLC)|Interpro (K4D2D4_SOLLC)	Interpro (IPR013538)|Interpro (IPR036338)|Interpro (IPR015310)|Interpro (IPR023393)|Pfam (PF09229)|Pfam (PF08327)	NCBI (460407486)	PF08327,PF09229	PTHR13009,PTHR13009:SF8	KOG2936			AT3G12050.1
Solyc10g079200.1	-2.41862	7.95567e-09	-2.92187	1.48956e-11	-3.11323	1.94114e-11	-2.20035	0.00683906	-2.57575	1.80385e-10	-2.05705	0.00426559	Mitochondrial substrate carrier family protein	GO:0000064 - L-ornithine transmembrane transporter activity |GO:0005743 - mitochondrial inner membrane |GO:0006839 - mitochondrial transport |GO:0016021 - integral component of membrane	transport	Solyc10g079200.1.1	Uniprot (B1N662_SOLLC)|Interpro (B1N662_SOLLC)	Interpro (IPR018108)|Interpro (IPR023395)|Pfam (PF00153)	NCBI (1002095843)|EMBL (EF094939)	PF00153	PTHR24089,PTHR24089:SF341	KOG0758		K15109	AT5G46800.1	BOU
Solyc10g086410.2	-3.06755	3.71478e-18	-1.43246	0.00230217	-3.105	5.91218e-18	-2.1372	0.00406309	-1.77264	0.000187142	-2.14432	0.00283838	heat shock cognate protein 70-1	GO:0005524 - ATP binding	signaling/response to stimulus	Solyc10g086410.2.1	Uniprot (K4D473_SOLLC)|Interpro (K4D473_SOLLC)	Interpro (IPR018181)|Interpro (IPR029048)|Interpro (IPR029047)|Interpro (IPR013126)|Pfam (PF00012)	NCBI (1124872645)	PF00012	PTHR19375,PTHR19375:SF232			K03283	AT5G02500.1	AT-HSC70-1,HSC70,HSC70-1,HSP70-1
Solyc11g018800.1	3.10859	6.5151e-07	4.21021	2.10192e-08	2.89785	4.003e-06	4.04912	1.40418e-06	4.05839	5.47589e-06	4.18394	1.68428e-07	Peroxidase superfamily protein	GO:0004601 - peroxidase activity |GO:0005576 - extracellular region |GO:0006979 - response to oxidative stress |GO:0020037 - heme binding |GO:0042744 - hydrogen peroxide catabolic process |GO:0046872 - metal ion binding	signaling/response to stimulus	Solyc11g018800.1.1	Uniprot (K4D6T3_SOLLC)|Interpro (K4D6T3_SOLLC)	Interpro (IPR010255)|Interpro (IPR002016)|Interpro (IPR000823)|Interpro (IPR019794)|Interpro (IPR019793)|Interpro (IPR033905)|Pfam (PF00141)		PF00141	PTHR31388,PTHR31388:SF37		1.11.1.7	K00430	AT1G14550.1
Solyc11g066060.1	-2.24314	9.58609e-12	-2.01186	6.46587e-08	-2.33607	3.89411e-16	-1.36526	0.0353504	-1.94942	4.85505e-09	-1.47864	0.015575	heat shock protein 70	GO:0005524 - ATP binding	signaling/response to stimulus	Solyc11g066060.1.1	Uniprot (K4D9L5_SOLLC)|Interpro (K4D9L5_SOLLC)	Interpro (IPR018181)|Interpro (IPR029048)|Interpro (IPR029047)|Interpro (IPR013126)|Pfam (PF00012)		PF00012	PTHR19375,PTHR19375:SF200			K03283	AT3G12580.1	ATHSP70,HSP70
Solyc11g066100.1	-8.25871	7.17929e-48	-6.48062	4.98032e-15	-8.64366	8.44132e-30	-8.24592	3.38886e-21	-4.71319	1.67111e-06	-7.09534	1.35111e-25	heat shock cognate protein 70-1	GO:0005524 - ATP binding	signaling/response to stimulus	Solyc11g066100.1.1	Uniprot (K4D9L9_SOLLC)|Interpro (K4D9L9_SOLLC)	Interpro (IPR018181)|Interpro (IPR029048)|Interpro (IPR029047)|Interpro (IPR013126)|Pfam (PF00012)	NCBI (460411113)	PF00012	PTHR19375,PTHR19375:SF218			K03283	AT5G02500.1	AT-HSC70-1,HSC70,HSC70-1,HSP70-1
Solyc11g066830.1	-3.39961	5.2742e-10	-1.83805	0.0155766	-2.4257	0.000351541	-2.29643	0.0230297	-2.59106	0.0106078	-3.01009	0.00147536	Zinc finger C-x8-C-x5-C-x3-H type family protein	GO:0000398 - mRNA splicing via spliceosome |GO:0005681 - spliceosomal complex | GO:0046872 - metal ion binding |GO:0089701 - U2AF	transcription	Solyc11g066830.1.1	Uniprot (K4D9U0_SOLLC)|Interpro (K4D9U0_SOLLC)	Interpro (IPR012677)|Interpro (IPR035979)|Interpro (IPR000504)|Interpro (IPR003954)|Interpro (IPR009145)|Interpro (IPR000571)|Pfam (PF00076)|Pfam (PF00642)	NCBI (723745270)	PF13893,PF00642	PTHR12620,PTHR12620:SF16	KOG2202		K12836	AT5G42820.2	ATU2AF35B,U2AF35B
Solyc11g071740.1	2.50175	3.1993e-07	2.9983	1.10714e-08	1.93695	0.000336076	3.02669	1.22321e-05	3.35345	5.45634e-11	3.15793	3.40147e-06	calmodulin-like 38	GO:0005509 - calcium ion binding	signaling/response to stimulus	Solyc11g071740.1.1	Uniprot (K4DAN1_SOLLC)|Interpro (K4DAN1_SOLLC)	Interpro (IPR011992)|Interpro (IPR018247)|Interpro (IPR002048)|Pfam (PF13499)|Pfam (PF13833)		PF13833	PTHR10891,PTHR10891:SF621	KOG0027		K13448	AT1G76650.1	CML38
Solyc12g015880.1	-2.87	1.88418e-14	-1.8318	2.13272e-05	-3.107	1.97663e-22	-2.61819	2.13483e-07	-2.03918	1.74231e-07	-2.56854	1.38527e-07	HEAT SHOCK PROTEIN 81.4	GO:0005524 - ATP binding |GO:0006457 - protein folding |GO:0006950 - response to stress |GO:0051082 - unfolded protein binding	signaling/response to stimulus	Solyc12g015880.1.1	Uniprot (Q6UJX4_SOLLC)|Interpro (Q6UJX4_SOLLC)	Interpro (IPR003594)|Interpro (IPR036890)|Interpro (IPR019805)|Interpro (IPR037196)|Interpro (IPR001404)|Interpro (IPR020575)|Interpro (IPR020568)|Pfam (PF02518)|Pfam (PF00183)	NCBI (350535174)|EMBL (AY368906)	PF02518,PF00183	PTHR11528,PTHR11528:SF49			K04079	AT5G56000.1	AtHsp90.4,Hsp81.4
Solyc12g042950.1	3.70502	5.71333e-14	4.40246	4.64101e-26	3.16659	2.45894e-14	3.65598	2.88438e-05	4.17922	1.95365e-15	3.7326	6.63965e-06	nucleotide transporter 1	GO:0005471 - ATP:ADP antiporter activity |GO:0005524 - ATP binding |GO:0016021 - integral component of membrane |GO:0031969 - chloroplast membrane	transport	Solyc12g042950.1.1	Uniprot (K4DF84_SOLLC)|Interpro (K4DF84_SOLLC)	Interpro (IPR004667)|Interpro (IPR036259)|Pfam (PF03219)	NCBI (460413926)	PF03219	PTHR31187,PTHR31187:SF1			K03301	AT1G80300.1	ATNTT1,NTT1
Solyc12g043120.1	-2.75704	1.48624e-11	-1.35768	0.011851	-3.14756	6.451e-16	-2.24426	0.00189776	-1.48559	0.0164955	-2.75259	8.75407e-06	Heat shock protein 70 (Hsp 70) family protein	GO:0005524 - ATP binding	signaling/response to stimulus	Solyc12g043120.1.1	Uniprot (K4DFA0_SOLLC)|Interpro (K4DFA0_SOLLC)	Interpro (IPR029048)|Interpro (IPR029047)|Interpro (IPR013126)|Pfam (PF00012)	NCBI (460413941)	PF00012	PTHR19375,PTHR19375:SF190			K09489	AT1G79920.1
Solyc12g044330.1	-2.01638	7.7637e-07	-2.73932	3.4947e-08	-2.05082	1.85504e-07	-2.01477	0.00129305	-1.41235	0.00483573	-1.99337	0.00157292	delta tonoplast integral protein	GO:0005887 - integral component of plasma membrane |GO:0009705 - plant-type vacuole membrane |GO:0015250 - water channel activity |GO:0034220 - ion transmembrane transport |GO:0042807 - central vacuole	transport	Solyc12g044330.1.1	Uniprot (K4DFC1_SOLLC)|Interpro (K4DFC1_SOLLC)	Interpro (IPR023271)|Interpro (IPR034294)|Interpro (IPR000425)|Interpro (IPR022357)|Pfam (PF00230)		PF00230	PTHR19139,PTHR19139:SF99	KOG0223		K09873	AT3G16240.1	AQP1,ATTIP2;1,DELTA-TIP,DELTA-TIP1,TIP2;1
