# Supplementary material for: Grafting alters tomato transcriptome and enhances tolerance to an airborne virus infection
Source: Sci Rep. 2020 Feb 13;10:2538. doi: 10.1038/s41598-020-59421-5 (PMC7018947; doi:10.1038/s41598-020-59421-5)
Supplement: Supplementary file 5 — Supplementary information 5. [file 41598_2020_59421_MOESM5_ESM.xlsx]

## Sheet: 91
Locus Name	LOG2 of FC UC PVY vs UC mock	p value adjusted (FDR)	arabi name	KEGG	GO annotation	putative pathway category	peptide name	Protein databases	Family and domain databases	Cross references	Pfam	Panther	KOG	ec	KO	Best-hit-arabi name	arabi symbol
Solyc01g007330.2	-1.58637	0.0388268	ribulose-bisphosphate carboxylases		GO:0000287 - magnesium ion binding|GO:0004497 - monooxygenase activity|GO:0009507 - chloroplast|GO:0009853 - photorespiration|GO:0016984 - ribulose-bisphosphate carboxylase activity|GO:0019253 - reductive pentose-phosphate cycle	photosynthesis	Solyc01g007330.2.1	Uniprot (A0A172W722_9SOLA)|Interpro (A0A172W722_9SOLA)	Interpro (IPR033966)|Interpro (IPR020878)|Interpro (IPR000685)|Interpro (IPR036376)|Interpro (IPR017443)|Interpro (IPR036422)|Interpro (IPR020888)|Pfam (PF00016)|Pfam (PF02788)	NCBI (1033320192)|EMBL (KU900232)	PF02788,PF00016	PTHR23321,PTHR23321:SF31		4.1.1.39	K01601	ATCG00490.1
Solyc01g007430.2	3.16268	0.000231031	PETG		GO:0009512 - cytochrome b6f complex|GO:0016021 - integral component of membrane	transport	Solyc01g007430.2.1	Uniprot (K4ASU9_SOLLC)|Interpro (K4ASU9_SOLLC)	Interpro (IPR003683)|Interpro (IPR036099)|Pfam (PF02529)		PF02529	PTHR35516,PTHR35516:SF1		1.10.9.1	K02640	ATCG00600.1
Solyc01g007600.2	-1.86896	0.0427335	ribosomal protein L16		GO:0003735 - structural constituent of ribosome|GO:0005840 - ribosome|GO:0006412 - translation|GO:0019843 - rRNA binding	metabolic process	Solyc01g007600.2.1	Uniprot (A0A2G3BL23_CAPCH)|Interpro (A0A2G3BL23_CAPCH)	Interpro (IPR016180)|Interpro (IPR036920)|Interpro (IPR000114)|Interpro (IPR020798)|Pfam (PF00252)	EMBL (MCIT02000009)	PF00252	PTHR12220,PTHR12220:SF14			K02878	ATCG00790.1
Solyc01g007990.2	2.92142	0.00515321	cysteine-rich RLK (RECEPTOR-like protein kinase) 2		GO:0004674 - protein serine/threonine kinase activity|GO:0005524 - ATP binding|GO:0005886 - plasma membrane|GO:0006468 - protein phosphorylation|GO:0016021 - integral component of membrane	signaling/response to stimulus	Solyc01g007990.2.1	Uniprot (K4ASZ7_SOLLC)|Interpro (K4ASZ7_SOLLC)	Interpro (IPR002902)|Interpro (IPR038408)|Interpro (IPR011009)|Interpro (IPR000719)|Interpro (IPR017441)|Interpro (IPR001245)|Interpro (IPR008271)|Pfam (PF07714)|Pfam (PF01657)		PF01657,PF07714	PTHR27002,PTHR27002:SF70	KOG1187	2.7.11.1		AT1G70520.1	CRK2
Solyc01g017300.1	-2.09378	0.0188204	Photosystem I P700 chlorophyll a apoprotein A1		GO:0003677 - DNA binding|GO:0003899 - DNA-directed 5'-3' RNA polymerase activity|GO:0006351 - transcription DNA-templated|GO:0009522 - photosystem I|GO:0015979 - photosynthesis|GO:0016021 - integral component of membrane|GO:0046872 - metal ion binding	photosynthesis	Solyc01g017300.1.1	Uniprot (K4AUR1_SOLLC)|Interpro (K4AUR1_SOLLC)	Interpro (IPR007120)|Interpro (IPR037033)|Interpro (IPR006243)|Interpro (IPR001280)|Interpro (IPR036408)|Pfam (PF00223)|Pfam (PF00562)		PF00562,PF00223	PTHR30128,PTHR30128:SF8		1.97.1.12		ATCG00190.1
Solyc01g057020.2	2.85901	0.0328476	pigment defective 320			photosynthesis	Solyc01g057020.2.1	Uniprot (K4AVR6_SOLLC)|Interpro (K4AVR6_SOLLC)				PTHR34954				AT3G06960.1	PDE320,TGD4
Solyc01g088400.2	3.40155	2.02013e-05	Fatty acid hydroxylase superfamily	KEGG (sly:101267934)|KEGG GM (sly:101267934)|KEGG EC (4.1.99.5)	GO:0005506 - iron ion binding|GO:0005789 - endoplasmic reticulum membrane|GO:0006629 - lipid metabolic process|GO:0008610 - lipid biosynthetic process|GO:0016021 - integral component of membrane|GO:0016491 - oxidoreductase activity	metabolic process	Solyc01g088400.2.1	Uniprot (K4AYN0_SOLLC)|Interpro (K4AYN0_SOLLC)	Interpro (IPR006694)|Interpro (IPR021940)|Pfam (PF04116)|Pfam (PF12076)	NCBI (1104564343)	PF04116,PF12076	PTHR11863,PTHR11863:SF41			K15404	AT1G02205.2	CER1
Solyc01g091320.2	-2.13742	0.0414094	sterol-4alpha-methyl oxidase 1-1	KEGG (sly:104649012)|KEGG GM (sly:104649012)	GO:0000254 - C-4 methylsterol oxidase activity|GO:0005506 - iron ion binding|GO:0005789 - endoplasmic reticulum membrane|GO:0016021 - integral component of membrane|GO:0016126 - sterol biosynthetic process	metabolic process	Solyc01g091320.2.1	Uniprot (K4AZ72_SOLLC)|Interpro (K4AZ72_SOLLC)	Interpro (IPR006694)|Pfam (PF04116)	NCBI (723660662)	PF04116	PTHR11863,PTHR11863:SF44	KOG0873	1.14.13.72	K14423	AT4G12110.1	ATSMO1,ATSMO1-1,SMO1-1
Solyc01g110360.2	-1.54377	0.0261531	fructose-bisphosphate aldolase 2	KEGG (sly:101246870)|KEGG GM (sly:101246870)|KEGG EC (4.1.2.13)	GO:0004332 - fructose-bisphosphate aldolase activity|GO:0006096 - glycolytic process	metabolic process	Solyc01g110360.2.1	Uniprot (K4B3P9_SOLLC)|Interpro (K4B3P9_SOLLC)	Interpro (IPR029768)|Interpro (IPR013785)|Interpro (IPR000741)|Pfam (PF00274)	NCBI (1102041719)	PF00274	PTHR11627,PTHR11627:SF16		4.1.2.13	K01623	AT4G38970.1	FBA2
Solyc02g021490.1	4.55088	7.99719e-06	Magnesium transporter CorA-like family protein		GO:0016020 - membrane|GO:0046873 - metal ion transmembrane transporter activity|GO:0098655 - cation transmembrane transport	transport	Solyc02g021490.1.1	Uniprot (K4B4Z9_SOLLC)|Interpro (K4B4Z9_SOLLC)				PTHR21535,PTHR21535:SF49				AT1G29820.2
Solyc02g031740.2	2.41231	0.0321951	phloem protein 2-A9	KEGG (sly:101246577)|KEGG GM (sly:101246577)		signaling/response to stimulus	Solyc02g031740.2.1	Uniprot (K4B5C1_SOLLC)|Interpro (K4B5C1_SOLLC)	Interpro (IPR025886)|Pfam (PF14299)	NCBI (460371512)	PF14299	PTHR32278,PTHR32278:SF8				AT1G31200.1	ATPP2-A9,PP2-A9
Solyc02g036270.2	3.43299	1.07604e-05	LRR and NB-ARC domains-containing disease resistance protein		GO:0005886 - plasma membrane|GO:0006952 - defense response|GO:0007165 - signal transduction|GO:0043531 - ADP binding	signaling/response to stimulus	Solyc02g036270.2.1	Uniprot (K4B5S0_SOLLC)|Interpro (K4B5S0_SOLLC)	Interpro (IPR003593)|Interpro (IPR032675)|Interpro (IPR002182)|Interpro (IPR027417)|Pfam (PF00931)		PF00931	PTHR23155,PTHR23155:SF500				AT1G12280.1
Solyc02g077880.2	2.99546	0.000148751	dormancy-associated protein-like 1	KEGG (sly:101258429)|KEGG GM (sly:101258429)		signaling/response to stimulus	Solyc02g077880.2.1	Uniprot (Q0PY39_SOLLC)|Interpro (Q0PY39_SOLLC)	Interpro (IPR008406)|Pfam (PF05564)	NCBI (1000814558)|EMBL (DQ672601)	PF05564	PTHR33565,PTHR33565:SF2				AT1G28330.4	DRM1,DYL1
Solyc02g091870.2	3.04868	0.0483858	Tubulin/FtsZ family protein	KEGG (sly:101248155)|KEGG GM (sly:101248155)	GO:0003924 - GTPase activity|GO:0005200 - structural constituent of cytoskeleton|GO:0005525 - GTP binding|GO:0005737 - cytoplasm|GO:0005874 - microtubule|GO:0007017 - microtubule-based process	transport	Solyc02g091870.2.1	Uniprot (K4BCY5_SOLLC)|Interpro (K4BCY5_SOLLC)	Interpro (IPR002452)|Interpro (IPR008280)|Interpro (IPR000217)|Interpro (IPR018316)|Interpro (IPR037103)|Interpro (IPR036525)|Interpro (IPR023123)|Interpro (IPR017975)|Interpro (IPR003008)|Pfam (PF00091)|Pfam (PF03953)	NCBI ( )	PF03953,PF00091	PTHR11588,PTHR11588:SF101			K07374	AT4G14960.2	TUA6
Solyc03g005320.2	2.89613	0.0433391	3-ketoacyl-CoA synthase 2	KEGG (sly:101258036)|KEGG GM (sly:101258036)|KEGG EC (2.3.1.199)	GO:0006633 - fatty acid biosynthetic process|GO:0016021 - integral component of membrane|GO:0016747 - transferase activity transferring acyl groups other than amino-acyl groups	signaling/response to stimulus	Solyc03g005320.2.1	Uniprot (K4BDV6_SOLLC)|Interpro (K4BDV6_SOLLC)	Interpro (IPR012392)|Interpro (IPR013747)|Interpro (IPR013601)|Interpro (IPR016039)|Pfam (PF08541)|Pfam (PF08392)	NCBI (460376478)	PF08541,PF08392	PTHR31561,PTHR31561:SF25		2.3.1.199,2.3.1.119	K15397	AT1G04220.1	KCS2
Solyc03g006780.2	4.2657	0.000201955	S-locus lectin protein kinase family protein		GO:0004674 - protein serine/threonine kinase activity|GO:0005524 - ATP binding|GO:0005886 - plasma membrane|GO:0006468 - protein phosphorylation|GO:0016021 - integral component of membrane|GO:0048544 - recognition of pollen	signaling/response to stimulus	Solyc03g006780.2.1	Uniprot (K4BEA1_SOLLC)|Interpro (K4BEA1_SOLLC)	Interpro (IPR001480)|Interpro (IPR036426)|Interpro (IPR011009)|Interpro (IPR003609)|Interpro (IPR000719)|Interpro (IPR017441)|Interpro (IPR000858)|Interpro (IPR001245)|Pfam (PF01453)|Pfam (PF08276)|Pfam (PF07714)|Pfam (PF00954)		PF08276,PF01453,PF07714,PF00954	PTHR27002,PTHR27002:SF12		2.7.11.1		AT1G11340.1
Solyc03g007980.1	3.21222	6.38862e-05	septum site-determining protein (MIND)	KEGG (sly:101266303)|KEGG GM (sly:101266303)	GO:0016887 - ATPase activity	metabolic process	Solyc03g007980.1.1	Uniprot (K4BEL9_SOLLC)|Interpro (K4BEL9_SOLLC)	Interpro (IPR002586)|Interpro (IPR010223)|Interpro (IPR027417)|Pfam (PF01656)	NCBI (723679328)	PF10609	PTHR13696,PTHR13696:SF1	KOG3022		K03609	AT5G24020.1	ARC11,ATMIND1,MIND
Solyc03g025130.1	3.42564	0.0170283	unknow function			not-defined	Solyc03g025130.1.1	Uniprot (K4BEY6_SOLLC)|Interpro (K4BEY6_SOLLC)
Solyc03g025140.1	2.73953	0.00172789	unknow function			not-defined	Solyc03g025140.1.1	Uniprot (K4BEY7_SOLLC)|Interpro (K4BEY7_SOLLC)
Solyc03g033840.2	2.81825	0.0460011	cytochrome BC1 synthesis	KEGG (sly:101250479)|KEGG GM (sly:101250479)	GO:0005524 - ATP binding	transport	Solyc03g033840.2.1	Uniprot (K4BFQ6_SOLLC)|Interpro (K4BFQ6_SOLLC)	Interpro (IPR003593)|Interpro (IPR025753)|Interpro (IPR003959)|Interpro (IPR003960)|Interpro (IPR027417)|Pfam (PF00004)|Pfam (PF14363)	NCBI (460377539)	PF00004,PF14363	PTHR23070,PTHR23070:SF24				AT3G50930.1	BCS1
Solyc03g082420.2	-2.74043	0.0239029	heat shock protein 21	KEGG (sly:544024)|KEGG GM (sly:544024)	GO:0000427 - plastid-encoded plastid RNA polymerase complex|GO:0006355 - regulation of transcription DNA-templated|GO:0009408 - response to heat|GO:0009644 - response to high light intensity|GO:0009658 - chloroplast organization|GO:0042542 - response to hydrogen peroxide|GO:0042644 - chloroplast nucleoid|GO:0043621 - protein self-association|GO:0101031 - chaperone complex	signaling/response to stimulus	Solyc03g082420.2.1	Uniprot (HS21C_SOLLC)|Interpro (HS21C_SOLLC)	Interpro (IPR002068)|Interpro (IPR031107)|Interpro (IPR008978)|Pfam (PF00011)	NCBI (407970969)|EMBL (U66300)	PF00011	PTHR11527,PTHR11527:SF167	KOG0710		K13993	AT4G27670.1	HSP21
Solyc03g113390.2	2.65064	0.0442806	calcium-dependent protein kinase 1	KEGG (sly:101055527)|KEGG GM (sly:101055527)|KEGG EC (2.7.11.1)	GO:0004683 - calmodulin-dependent protein kinase activity|GO:0005509 - calcium ion binding|GO:0005516 - calmodulin binding|GO:0005524 - ATP binding|GO:0005634 - nucleus|GO:0005737 - cytoplasm|GO:0005886 - plasma membrane|GO:0006970 - response to osmotic stress|GO:0009738 - abscisic acid-activated signaling pathway|GO:0009931 - calcium-dependent protein serine/threonine kinase activity|GO:0010152 …	signaling/response to stimulus	Solyc03g113390.2.1	Uniprot (K4BKJ2_SOLLC)|Interpro (K4BKJ2_SOLLC)	Interpro (IPR011992)|Interpro (IPR018247)|Interpro (IPR002048)|Interpro (IPR011009)|Interpro (IPR000719)|Interpro (IPR017441)|Interpro (IPR008271)|Pfam (PF13499)|Pfam (PF00069)	NCBI (902763170)	PF13499,PF07714	PTHR24349,PTHR24349:SF167	KOG0032	2.7.11.1	K13412	AT1G18890.1	ATCDPK1,CDPK1,CPK10
Solyc03g118640.2	2.42036	0.0318405	ketose-bisphosphate aldolase class-II family protein		GO:0005634 - nucleus|GO:0005975 - carbohydrate metabolic process|GO:0008270 - zinc ion binding|GO:0016491 - oxidoreductase activity|GO:0016832 - aldehyde-lyase activity|GO:0050661 - NADP binding|GO:0051287 - NAD binding	signaling/response to stimulus	Solyc03g118640.2.1	Uniprot (K4BM13_SOLLC)|Interpro (K4BM13_SOLLC)	Interpro (IPR002204)|Interpro (IPR037051)|Interpro (IPR008927)|Interpro (IPR013328)|Interpro (IPR006115)|Interpro (IPR013785)|Interpro (IPR010737)|Interpro (IPR031475)|Interpro (IPR000771)|Interpro (IPR036291)|Interpro (IPR029154)|Pfam (PF17042)|Pfam (PF07005)|Pfam (PF01116)|Pfam (PF14833)|Pfam (PF03446)		PF17042,PF03446,PF14833,PF07005,PF01116	PTHR22981,PTHR22981:SF27	KOG0409	4.1.2.40		AT1G18270.1
Solyc03g119600.1	2.66265	0.0119547	unknow function		GO:0010112 - regulation of systemic acquired resistance	signaling/response to stimulus	Solyc03g119600.1.1	Uniprot (K4BMA9_SOLLC)|Interpro (K4BMA9_SOLLC)	Interpro (IPR034577)			PTHR35735,PTHR35735:SF2
Solyc03g123710.2	2.47072	0.0299116	unknow function			not-defined	Solyc03g123710.2.1	Uniprot (K4BN70_SOLLC)|Interpro (K4BN70_SOLLC)
Solyc04g014640.1	4.92786	1.81281e-09	hydrolases;protein serine/threonine phosphatases			signaling/response to stimulus	Solyc04g014640.1.1	Uniprot (K4BPW7_SOLLC)|Interpro (K4BPW7_SOLLC)	Interpro (IPR019557)|Interpro (IPR006904)|Pfam (PF10536)		PF10536	PTHR16007,PTHR16007:SF23		3.1.3.16		AT1G48120.1
Solyc04g015750.2	-1.44215	0.0321951	magnesium-chelatase subunit chlH, chloroplast, putative / Mg-protoporphyrin IX chelatase, putative (CHLH)	KEGG (sly:101244176)|KEGG GM (sly:101244176)|KEGG EC (6.6.1.1)	GO:0015995 - chlorophyll biosynthetic process|GO:0016851 - magnesium chelatase activity	photosynthesis	Solyc04g015750.2.1	Uniprot (K4BQ77_SOLLC)|Interpro (K4BQ77_SOLLC)	Interpro (IPR011771)|Interpro (IPR003672)|Interpro (IPR022571)|Pfam (PF02514)|Pfam (PF11965)	NCBI (460381761)	PF11965,PF02514	PTHR23304,PTHR23304:SF115		6.6.1.1	K03403	AT5G13630.1	ABAR,CCH,CCH1,CHLH,GUN5
Solyc04g071670.1	2.79788	0.00379272	unknow function			not-defined	Solyc04g071670.1.1	Uniprot (K4BTF7_SOLLC)|Interpro (K4BTF7_SOLLC)
Solyc05g008070.2	3.13351	0.00154196	NB-ARC domain-containing disease resistance protein		GO:0005886 - plasma membrane|GO:0007165 - signal transduction|GO:0009626 - plant-type hypersensitive response|GO:0043531 - ADP binding	signaling/response to stimulus	Solyc05g008070.2.1	Uniprot (K4BWY1_SOLLC)|Interpro (K4BWY1_SOLLC)	Interpro (IPR032675)|Interpro (IPR002182)|Interpro (IPR027417)|Interpro (IPR038005)|Pfam (PF00931)		PF00931	PTHR23155,PTHR23155:SF513	KOG4658			AT3G46530.1	RPP13
Solyc05g013960.2	3.2599	0.000505774	OSBP(oxysterol binding protein)-related protein 1D	KEGG (sly:101250889)|KEGG GM (sly:101250889)		transport	Solyc05g013960.2.1	Uniprot (K4BYB7_SOLLC)|Interpro (K4BYB7_SOLLC)	Interpro (IPR037239)|Interpro (IPR000648)|Interpro (IPR001849)|Pfam (PF01237)	NCBI (460386953)	PF15413,PF01237	PTHR10972,PTHR10972:SF67				AT1G13170.1	ORP1D
Solyc05g021100.2	3.63317	8.2804e-05	Pleckstrin homology (PH) domain-containing protein		GO:0004674 - protein serine/threonine kinase activity|GO:0005622 - intracellular|GO:0009505 - plant-type cell wall|GO:0018105 - peptidyl-serine phosphorylation|GO:0035556 - intracellular signal transduction|GO:0042742 - defense response to bacterium	signaling/response to stimulus	Solyc05g021100.2.1	Uniprot (K4BZG0_SOLLC)|Interpro (K4BZG0_SOLLC)	Interpro (IPR011993)	NCBI (1104620795)		PTHR24356,PTHR24356:SF215				AT2G30880.1
Solyc05g052600.2	-1.41966	0.0478009	sedoheptulose-bisphosphatase	KEGG (sly:100316873)|KEGG GM (sly:100316873)|KEGG EC (3.1.3.37)	GO:0005737 - cytoplasm|GO:0005986 - sucrose biosynthetic process|GO:0006000 - fructose metabolic process|GO:0006002 - fructose 6-phosphate metabolic process|GO:0006094 - gluconeogenesis|GO:0030388 - fructose 16-bisphosphate metabolic process|GO:0042132 - fructose 16-bisphosphate 1-phosphatase activity	metabolic process	Solyc05g052600.2.1	Uniprot (C5IU71_SOLLC)|Interpro (C5IU71_SOLLC)	Interpro (IPR000146)|Interpro (IPR033391)|Interpro (IPR020548)|Interpro (IPR023079)|Pfam (PF00316)	NCBI (350538149)|EMBL (FJ959073)	PF00316	PTHR11556,PTHR11556:SF2	KOG1458	3.1.3.37	K01100	AT3G55800.1	SBPASE
Solyc06g005410.2	3.15763	0.0086223	unknow function			not-defined	Solyc06g005410.2.1	Uniprot (K4C325_SOLLC)|Interpro (K4C325_SOLLC)
Solyc06g054620.2	2.51881	0.0323763	Zinc finger C-x8-C-x5-C-x3-H type family protein		GO:0046872 - metal ion binding	transcription	Solyc06g054620.2.1	Uniprot (K4C6E8_SOLLC)|Interpro (K4C6E8_SOLLC)	Interpro (IPR000571)|Interpro (IPR036855)|Pfam (PF00642)		PF00642	PTHR12506,PTHR12506:SF27	KOG1677			AT3G06410.1
Solyc06g061070.2	-1.48479	0.03856	Single hybrid motif superfamily protein	KEGG (sly:101244882)|KEGG GM (sly:101244882)	GO:0005739 - mitochondrion|GO:0005960 - glycine cleavage complex|GO:0019464 - glycine decarboxylation via glycine cleavage system	metabolic process	Solyc06g061070.2.1	Uniprot (K4C6T7_SOLLC)|Interpro (K4C6T7_SOLLC)	Interpro (IPR003016)|Interpro (IPR000089)|Interpro (IPR002930)|Interpro (IPR033753)|Interpro (IPR017453)|Interpro (IPR011053)|Pfam (PF01597)	NCBI (460392743)	PF01597	PTHR11715,PTHR11715:SF1	KOG3373		K02437	AT1G32470.1
Solyc06g061100.2	2.99842	0.0325365	aluminum-activated, malate transporter 12		GO:0009705 - plant-type vacuole membrane|GO:0015140 - malate transmembrane transporter activity|GO:0016021 - integral component of membrane	transport	Solyc06g061100.2.1	Uniprot (K4C6U0_SOLLC)|Interpro (K4C6U0_SOLLC)	Interpro (IPR020966)|Pfam (PF11744)		PF13515	PTHR31086,PTHR31086:SF2	KOG4711			AT4G17970.1	ALMT12,ATALMT12
Solyc06g064550.2	-1.81356	0.0261531	aspartate kinase-homoserine dehydrogenase i	KEGG (sly:101258465)|KEGG GM (sly:101258465)|KEGG EC (2.7.2.4)	GO:0004072 - aspartate kinase activity|GO:0004412 - homoserine dehydrogenase activity|GO:0009067 - aspartate family amino acid biosynthetic process|GO:0009090 - homoserine biosynthetic process|GO:0009570 - chloroplast stroma|GO:0050661 - NADP binding	metabolic process	Solyc06g064550.2.1	Uniprot (K4C785_SOLLC)|Interpro (K4C785_SOLLC)	Interpro (IPR036393)|Interpro (IPR002912)|Interpro (IPR001048)|Interpro (IPR005106)|Interpro (IPR001341)|Interpro (IPR018042)|Interpro (IPR027795)|Interpro (IPR001342)|Interpro (IPR019811)|Interpro (IPR036291)|Pfam (PF00696)|Pfam (PF01842)|Pfam (PF13840)|Pfam (PF00742)|Pfam (PF03447)	NCBI (460392493)	PF01842,PF13840,PF03447,PF00696,PF00742	PTHR21499,PTHR21499:SF30	KOG0455	1.1.1.3,2.7.2.4	K12524	AT1G31230.1	AK-HSDH,AK-HSDH I
Solyc06g075510.2	-3.44578	0.00849358	related to AP2.7	KEGG (sly:100736535)|KEGG GM (sly:100736535)	GO:0003677 - DNA binding|GO:0003700 - DNA-binding transcription factor activity|GO:0005634 - nucleus|GO:0006351 - transcription DNA-templated	transcription	Solyc06g075510.2.1	Uniprot (K4C9R6_SOLLC)|Interpro (K4C9R6_SOLLC)	Interpro (IPR001471)|Interpro (IPR036955)|Interpro (IPR016177)|Pfam (PF00847)	NCBI (953953824)	PF00847	PTHR32467,PTHR32467:SF15			K09284	AT2G28550.3	RAP2.7,TOE1
Solyc06g076790.1	-1.78857	0.0285327	unknow function	KEGG (sly:101259757)|KEGG GM (sly:101259757)	GO:0009535 - chloroplast thylakoid membrane|GO:0009941 - chloroplast envelope	not-defined	Solyc06g076790.1.1	Uniprot (K4CA37_SOLLC)|Interpro (K4CA37_SOLLC)	Interpro (IPR021584)|Interpro (IPR037244)|Pfam (PF11493)	NCBI (460391130)	PF11493	PTHR36370,PTHR36370:SF1				AT3G47070.1
Solyc06g082920.2	2.29624	0.0323763	BAK1-interacting receptor-like kinase 1		GO:0004672 - protein kinase activity|GO:0005524 - ATP binding|GO:0016021 - integral component of membrane	signaling/response to stimulus	Solyc06g082920.2.1	Uniprot (K4CAE7_SOLLC)|Interpro (K4CAE7_SOLLC)	Interpro (IPR011009)|Interpro (IPR032675)|Interpro (IPR000719)|Pfam (PF00069)		PF07714	PTHR27000,PTHR27000:SF10	KOG1187	2.7.11.1		AT5G48380.1	BIR1
Solyc07g005230.2	4.38845	1.27106e-07	unknow function			not-defined	Solyc07g005230.2.1	Uniprot (K4CAZ5_SOLLC)|Interpro (K4CAZ5_SOLLC)
Solyc07g005290.1	3.99621	0.00475017	unknow function			not-defined	Solyc07g005290.1.1	Uniprot (K4CB01_SOLLC)|Interpro (K4CB01_SOLLC)
Solyc07g005300.1	4.13401	1.33088e-06	unknow function			not-defined	Solyc07g005300.1.1	Uniprot (K4CB02_SOLLC)|Interpro (K4CB02_SOLLC)
Solyc07g007250.2	2.96422	0.0225314	unknow function	KEGG (sly:544286)|KEGG GM (sly:544286)	GO:0004866 - endopeptidase inhibitor activity	signaling/response to stimulus	Solyc07g007250.2.1	Uniprot (MCPI_SOLLC)|Interpro (MCPI_SOLLC)	Interpro (IPR004231)|Interpro (IPR021142)|Interpro (IPR011052)|Pfam (PF02977)	NCBI (350535352)|EMBL (X59282)	PF02977
Solyc07g043320.2	-2.02146	0.0358164	unknow function	KEGG (sly:101256605)|KEGG GM (sly:101256605)	GO:0016021 - integral component of membrane	not-defined	Solyc07g043320.2.1	Uniprot (K4CEJ1_SOLLC)|Interpro (K4CEJ1_SOLLC)		NCBI (460396155)		PTHR18937,PTHR18937:SF225	KOG4674			AT2G32240.1
Solyc07g056410.2	3.3609	0.0066945	Leucine-rich receptor-like protein kinase family protein	KEGG (sly:101246069)|KEGG GM (sly:101246069)	GO:0004672 - protein kinase activity|GO:0005524 - ATP binding|GO:0016021 - integral component of membrane	signaling/response to stimulus	Solyc07g056410.2.1	Uniprot (K4CGH4_SOLLC)|Interpro (K4CGH4_SOLLC)	Interpro (IPR011009)|Interpro (IPR003591)|Interpro (IPR032675)|Interpro (IPR013210)|Interpro (IPR000719)|Interpro (IPR008271)|Pfam (PF08263)|Pfam (PF00069)	NCBI (460395252)	PF08263,PF00069	PTHR27000,PTHR27000:SF68	KOG1187	2.7.11.1		AT1G17230.1
Solyc07g056640.1	2.96263	0.0220022	unknow function			not-defined	Solyc07g056640.1.1	Uniprot (K4CGJ6_SOLLC)|Interpro (K4CGJ6_SOLLC)
Solyc07g061910.1	3.92031	0.000218649	nitrate transporter 1.5		GO:0016020 - membrane|GO:0022857 - transmembrane transporter activity	transport	Solyc07g061910.1.1	Uniprot (K4CGM4_SOLLC)|Interpro (K4CGM4_SOLLC)	Interpro (IPR000109)|Pfam (PF00854)		PF00854	PTHR11654,PTHR11654:SF121				AT1G32450.1	NRT1.5
Solyc07g063410.2	-2.12315	0.0478009	NAC (No Apical Meristem) domain transcriptional regulator superfamily protein	KEGG (sly:101248026)|KEGG GM (sly:101248026)	GO:0003677 - DNA binding|GO:0005634 - nucleus|GO:0006351 - transcription DNA-templated|GO:0006355 - regulation of transcription DNA-templated	signaling/response to stimulus	Solyc07g063410.2.1	Uniprot (K4CH24_SOLLC)|Interpro (K4CH24_SOLLC)	Interpro (IPR003441)|Interpro (IPR036093)|Pfam (PF02365)	NCBI (983616464)	PF02365	PTHR31719,PTHR31719:SF34				AT4G27410.2	ANAC072,RD26
Solyc07g064160.2	-1.42646	0.0478009	thiazole biosynthetic enzyme, chloroplast (ARA6) (THI1) (THI4)	KEGG (sly:101257192)|KEGG GM (sly:101257192)|KEGG EC (2.4.2.60)	GO:0005506 - iron ion binding|GO:0005829 - cytosol|GO:0006950 - response to stress|GO:0009228 - thiamine biosynthetic process|GO:0009570 - chloroplast stroma|GO:0052837 - thiazole biosynthetic process	signaling/response to stimulus	Solyc07g064160.2.1	Uniprot (K4CH99_SOLLC)|Interpro (K4CH99_SOLLC)	Interpro (IPR036188)|Interpro (IPR027495)|Interpro (IPR002922)	NCBI (460397188)	PF01946	PTHR10617,PTHR10617:SF115	KOG2960		K03146	AT5G54770.1	THI1,THI4,TZ
Solyc08g016310.2	-2.04114	0.0187832	receptor like protein 1			signaling/response to stimulus	Solyc08g016310.2.1	Uniprot (K4CJF5_SOLLC)|Interpro (K4CJF5_SOLLC)	Interpro (IPR001611)|Interpro (IPR003591)|Interpro (IPR032675)|Pfam (PF00560)|Pfam (PF13855)		PF00560	PTHR27004,PTHR27004:SF5	KOG0472	2.7.11.1		AT1G07390.3	AtRLP1,RLP1
Solyc08g067330.1	1.99311	0.0403407	chlorophyll A/B binding protein 1		GO:0009522 - photosystem I|GO:0009523 - photosystem II|GO:0009535 - chloroplast thylakoid membrane|GO:0009765 - photosynthesis light harvesting|GO:0016021 - integral component of membrane|GO:0016168 - chlorophyll binding|GO:0018298 - protein-chromophore linkage	photosynthesis	Solyc08g067330.1.1	Uniprot (K4CLV9_SOLLC)|Interpro (K4CLV9_SOLLC)	Interpro (IPR001344)|Interpro (IPR022796)|Interpro (IPR023329)|Pfam (PF00504)		PF00504	PTHR21649,PTHR21649:SF26				AT1G29930.1	AB140,CAB1,CAB140,LHCB1.3
Solyc08g077190.1	4.89688	1.18674e-06	unknow function			not-defined	Solyc08g077190.1.1	Uniprot (K4CN79_SOLLC)|Interpro (K4CN79_SOLLC)
Solyc08g079430.2	3.0902	0.0284279	Copper amine oxidase family protein	KEGG (sly:543808)|KEGG GM (sly:543808)|KEGG EC (1.4.3.21)	GO:0005507 - copper ion binding|GO:0008131 - primary amine oxidase activity|GO:0009308 - amine metabolic process|GO:0048038 - quinone binding	metabolic process	Solyc08g079430.2.1	Uniprot (K4CNU3_SOLLC)|Interpro (K4CNU3_SOLLC)	Interpro (IPR000269)|Interpro (IPR015798)|Interpro (IPR036460)|Interpro (IPR016182)|Interpro (IPR015800)|Interpro (IPR015802)|Pfam (PF01179)|Pfam (PF02727)|Pfam (PF02728)	NCBI (849513937)	PF02727,PF02728,PF01179	PTHR10638,PTHR10638:SF39		1.4.3.21	K00276	AT4G12290.1
Solyc08g079610.2	3.00535	0.0261531	Nucleotide excision repair, TFIIH, subunit TTDA		GO:0000439 - transcription factor TFIIH core complex|GO:0006289 - nucleotide-excision repair|GO:0006355 - regulation of transcription DNA-templated	transcription	Solyc08g079610.2.1	Uniprot (K4CNW1_SOLLC)|Interpro (K4CNW1_SOLLC)	Interpro (IPR035935)|Interpro (IPR009400)|Pfam (PF06331)		PF06331	PTHR28580,PTHR28580:SF1	KOG3451		K10845	AT1G12400.1
Solyc08g079870.1	4.11862	0.000716668	Subtilase family protein	KEGG (sly:544296)|KEGG GM (sly:544296)	GO:0004252 - serine-type endopeptidase activity	signaling/response to stimulus	Solyc08g079870.1.1	Uniprot (O04678_SOLLC)|Interpro (O04678_SOLLC)	Interpro (IPR003137)|Interpro (IPR000209)|Interpro (IPR036852)|Interpro (IPR023827)|Interpro (IPR015500)|Interpro (IPR034197)|Interpro (IPR010259)|Interpro (IPR037045)|Pfam (PF05922)|Pfam (PF02225)|Pfam (PF00082)	NCBI (350536267)|EMBL (Y17276)	PF05922,PF02225,PF00082	PTHR10795,PTHR10795:SF432		3.4.21.25		AT2G05920.1
Solyc09g008970.1	-2.22847	0.0460011	unknow function	KEGG (sly:101245195)|KEGG GM (sly:101245195)		not-defined	Solyc09g008970.1.1	Uniprot (K4CQS8_SOLLC)|Interpro (K4CQS8_SOLLC)		NCBI (460402132)		PTHR12626,PTHR12626:SF7				AT3G10020.1
Solyc09g010910.1	3.18998	0.00185542	unknow function		GO:0016021 - integral component of membrane	not-defined	Solyc09g010910.1.1	Uniprot (K4CRB7_SOLLC)|Interpro (K4CRB7_SOLLC)
Solyc09g011810.2	-1.69428	0.0280592	fructose-1,6-bisphosphatase class 1	KEGG (sly:101260852)|KEGG GM (sly:101260852)|KEGG EC (3.1.3.11)	GO:0005829 - cytosol|GO:0005986 - sucrose biosynthetic process|GO:0006000 - fructose metabolic process|GO:0006002 - fructose 6-phosphate metabolic process|GO:0006094 - gluconeogenesis|GO:0030388 - fructose 16-bisphosphate metabolic process|GO:0042132 - fructose 16-bisphosphate 1-phosphatase activity	metabolic process	Solyc09g011810.2.1	Uniprot (K4CRK7_SOLLC)|Interpro (K4CRK7_SOLLC)	Interpro (IPR000146)|Interpro (IPR033391)|Interpro (IPR028343)|Interpro (IPR020548)|Pfam (PF00316)	NCBI (460401720)	PF00316	PTHR11556,PTHR11556:SF16		3.1.3.11	K03841	AT3G54050.1	HCEF1
Solyc09g015340.1	-2.51775	0.00379272	Photosystem I, PsaA/PsaB protein		GO:0009522 - photosystem I|GO:0015979 - photosynthesis|GO:0016021 - integral component of membrane|GO:0046872 - metal ion binding	photosynthesis	Solyc09g015340.1.1	Uniprot (K4CS06_SOLLC)|Interpro (K4CS06_SOLLC)	Interpro (IPR006243)|Interpro (IPR001280)|Interpro (IPR036408)|Pfam (PF00223)		PF00223	PTHR30128,PTHR30128:SF8		1.97.1.12	K02689	ATCG00350.1
Solyc09g015520.2	3.06108	0.00586537	Leucine-rich repeat protein kinase family protein	KEGG (sly:101262241)|KEGG GM (sly:101262241)	GO:0004672 - protein kinase activity|GO:0005524 - ATP binding|GO:0005886 - plasma membrane|GO:0016021 - integral component of membrane	signaling/response to stimulus	Solyc09g015520.2.1	Uniprot (K4CS23_SOLLC)|Interpro (K4CS23_SOLLC)	Interpro (IPR011009)|Interpro (IPR001611)|Interpro (IPR003591)|Interpro (IPR032675)|Interpro (IPR013210)|Interpro (IPR000719)|Interpro (IPR017441)|Interpro (IPR001245)|Pfam (PF13516)|Pfam (PF13855)|Pfam (PF08263)|Pfam (PF07714)	NCBI (460401561)	PF08263,PF00560,PF13855,PF07714	PTHR27000,PTHR27000:SF112	KOG1187	2.7.11.1		AT3G56370.1
Solyc09g015880.2	2.2131	0.0103094	cytochrome oxidase 2		GO:0004129 - cytochrome-c oxidase activity|GO:0005507 - copper ion binding|GO:0016020 - membrane	metabolic process	Solyc09g015880.2.1	Uniprot (A0A2G3CEU1_CAPCH)|Interpro (A0A2G3CEU1_CAPCH)	Interpro (IPR002429)|Interpro (IPR034210)|Interpro (IPR001505)|Interpro (IPR008972)|Pfam (PF00116)	EMBL (MCIT02000005)				1.9.3.1		ATMG00160.1
Solyc09g050030.1	3.15082	0.0460011	mitochondrial ribosomal protein S14		GO:0003735 - structural constituent of ribosome|GO:0005739 - mitochondrion|GO:0006412 - translation|GO:0015935 - small ribosomal subunit	metabolic process	Solyc09g050030.1.1	Uniprot (K4CT01_SOLLC)|Interpro (K4CT01_SOLLC)	Interpro (IPR001209)|Interpro (IPR018271)|Pfam (PF00253)	EMBL (MF766469)	PF00253	PTHR19836,PTHR19836:SF22				AT2G34520.1	RPS14
Solyc09g064400.1	3.07519	0.0045514	PSAJ		GO:0009522 - photosystem I|GO:0015979 - photosynthesis|GO:0016021 - integral component of membrane	photosynthesis	Solyc09g064400.1.1	Uniprot (K4CU69_SOLLC)|Interpro (K4CU69_SOLLC)	Interpro (IPR002615)|Interpro (IPR036062)|Pfam (PF01701)		PF01701	PTHR36082,PTHR36082:SF2			K02697	ATCG00630.1
Solyc09g075210.2	-1.94317	0.0234108	senescence-associated gene 21	KEGG (sly:544187)|KEGG GM (sly:544187)	GO:0006950 - response to stress	signaling/response to stimulus	Solyc09g075210.2.1	Uniprot (Q42475_SOLLC)|Interpro (Q42475_SOLLC)	Interpro (IPR004926)|Pfam (PF03242)	NCBI (1102041691)|EMBL (U44386)	PF03242	PTHR33509,PTHR33509:SF5				AT4G02380.1	AtLEA5,SAG21
Solyc09g091600.2	-2.29983	0.0220414	Tetratricopeptide repeat (TPR)-like superfamily protein	KEGG (sly:101258787)|KEGG GM (sly:101258787)		signaling/response to stimulus	Solyc09g091600.2.1	Uniprot (K4CWI6_SOLLC)|Interpro (K4CWI6_SOLLC)	Interpro (IPR013026)|Interpro (IPR011990)|Interpro (IPR001440)|Interpro (IPR019734)|Pfam (PF00515)	NCBI (460404738)	PF00515	PTHR36326,PTHR36326:SF1				AT1G04770.1
Solyc10g008620.2	2.8578	0.0032727	unknow function			not-defined	Solyc10g008620.2.1	Uniprot (K4CY39_SOLLC)|Interpro (K4CY39_SOLLC)		NCBI ( )
Solyc10g017890.1	-2.11272	0.00518587	Photosystem I, PsaA/PsaB protein		GO:0009522 - photosystem I|GO:0015979 - photosynthesis|GO:0016021 - integral component of membrane|GO:0046872 - metal ion binding	photosynthesis	Solyc10g017890.1.1	Uniprot (K4CYR3_SOLLC)|Interpro (K4CYR3_SOLLC)	Interpro (IPR006243)|Interpro (IPR001280)|Interpro (IPR036408)|Pfam (PF00223)		PF00223	PTHR30128,PTHR30128:SF8		1.97.1.12	K02689	ATCG00350.1
Solyc10g018890.1	3.28208	0.00181694	unknow function			not-defined	Solyc10g018890.1.1	Uniprot (K4CZ10_SOLLC)|Interpro (K4CZ10_SOLLC)
Solyc10g044520.1	-1.50588	0.0188179	2Fe-2S ferredoxin-like superfamily protein	KEGG (sly:778301)|KEGG GM (sly:778301)	GO:0009055 - electron transfer activity|GO:0009507 - chloroplast|GO:0046872 - metal ion binding|GO:0051537 - 2 iron 2 sulfur cluster binding	transport	Solyc10g044520.1.1	Uniprot (FER1_SOLLC)|Interpro (FER1_SOLLC)	Interpro (IPR036010)|Interpro (IPR001041)|Interpro (IPR006058)|Interpro (IPR012675)|Interpro (IPR010241)|Pfam (PF00111)	NCBI (350537877)|EMBL (Z75520)	PF00111	PTHR19370,PTHR19370:SF120			K02639	AT1G60950.1	ATFD2,FED A
Solyc10g048060.1	4.56177	0.000231031	unknow function			not-defined	Solyc10g048060.1.1	Uniprot (K4D065_SOLLC)|Interpro (K4D065_SOLLC)		NCBI ( )		PTHR37773				ATMG00030.1
Solyc10g055760.1	2.74115	0.0328476	NAC domain containing protein 36	KEGG (sly:101267943)|KEGG GM (sly:101267943)	GO:0003677 - DNA binding|GO:0005634 - nucleus|GO:0006351 - transcription DNA-templated|GO:0006355 - regulation of transcription DNA-templated|GO:0009965 - leaf morphogenesis|GO:0010200 - response to chitin|GO:0045792 - negative regulation of cell size|GO:0048281 - inflorescence morphogenesis	signaling/response to stimulus	Solyc10g055760.1.1	Uniprot (K4D1G6_SOLLC)|Interpro (K4D1G6_SOLLC)	Interpro (IPR003441)|Interpro (IPR036093)|Pfam (PF02365)	NCBI ( )	PF02365	PTHR31989,PTHR31989:SF2				AT2G17040.1	anac036,NAC036
Solyc11g008530.1	2.89689	0.0318405	dicer-like 2		GO:0003723 - RNA binding|GO:0004525 - ribonuclease III activity|GO:0005634 - nucleus|GO:0005737 - cytoplasm|GO:0016442 - RISC complex|GO:0030422 - production of siRNA involved in RNA interference	signaling/response to stimulus	Solyc11g008530.1.1	Uniprot (K4D5B3_SOLLC)|Interpro (K4D5B3_SOLLC)	Interpro (IPR038248)|Interpro (IPR005034)|Interpro (IPR014001)|Interpro (IPR001650)|Interpro (IPR027417)|Interpro (IPR003100)|Interpro (IPR036085)|Interpro (IPR000999)|Interpro (IPR036389)|Pfam (PF03368)|Pfam (PF00271)|Pfam (PF02170)|Pfam (PF00636)	NCBI ( )	PF02170,PF00271,PF03368,PF00636	PTHR14950,PTHR14950:SF19	KOG0701	3.1.26.3	K11592	AT3G03300.1	ATDCL2,DCL2
Solyc11g008540.1	1.83215	0.00571736	dicer-like 2	KEGG (sly:101247679)|KEGG GM (sly:101247679)	GO:0003723 - RNA binding|GO:0004525 - ribonuclease III activity|GO:0005524 - ATP binding|GO:0006396 - RNA processing|GO:0031047 - gene silencing by RNA	signaling/response to stimulus	Solyc11g008540.1.1	Uniprot (A0A164W6M7_SOLLC)|Interpro (A0A164W6M7_SOLLC)	Interpro (IPR011545)|Interpro (IPR038248)|Interpro (IPR005034)|Interpro (IPR014001)|Interpro (IPR001650)|Interpro (IPR027417)|Interpro (IPR003100)|Interpro (IPR036085)|Interpro (IPR000999)|Interpro (IPR036389)|Pfam (PF00270)|Pfam (PF03368)|Pfam (PF00271)|Pfam (PF02170)|Pfam (PF00636)	NCBI (1042998904)|EMBL (KR153941)	PF02170,PF00271,PF03368,PF00636	PTHR14950,PTHR14950:SF19	KOG0701	3.1.26.3	K11592	AT3G03300.3	ATDCL2,DCL2
Solyc11g010250.1	2.86212	0.00247282	unknow function	KEGG (sly:101262884)|KEGG GM (sly:101262884)		signaling/response to stimulus	Solyc11g010250.1.1	Uniprot (K4D5I6_SOLLC)|Interpro (K4D5I6_SOLLC)		NCBI (460409381)		PTHR34046,PTHR34046:SF1				AT5G65300.1
Solyc11g021190.1	-2.74455	0.0103094	NADH-Ubiquinone oxidoreductase (complex I), chain 5 protein		GO:0016021 - integral component of membrane	transport	Solyc11g021190.1.1	Uniprot (K4D768_SOLLC)|Interpro (K4D768_SOLLC)	Interpro (IPR001750)|Pfam (PF00361)	NCBI (To)	PF00361	PTHR22773,PTHR22773:SF82		2.7.4.1		ATCG01010.1
Solyc11g027670.1	3.84729	9.88624e-05	unknow function			metabolic process	Solyc11g027670.1.1	Uniprot (K4D7B2_SOLLC)|Interpro (K4D7B2_SOLLC)				PTHR34141,PTHR34141:SF1
Solyc11g027690.1	2.92599	0.0362771	unknow function			not-defined	Solyc11g027690.1.1	Uniprot (K4D7B4_SOLLC)|Interpro (K4D7B4_SOLLC)				PTHR33187,PTHR33187:SF1
Solyc11g027770.1	2.37262	0.03856	unknow function			not-defined	Solyc11g027770.1.1	Uniprot (K4D7C0_SOLLC)|Interpro (K4D7C0_SOLLC)				PTHR33047
Solyc11g045150.1	3.28361	8.86843e-05	unknow function			not-defined	Solyc11g045150.1.1	Uniprot (K4D8H9_SOLLC)|Interpro (K4D8H9_SOLLC)				PTHR37773				ATMG00030.1
Solyc11g045260.1	-1.95092	0.0125433	photosystem II reaction center protein C		GO:0009521 - photosystem|GO:0009767 - photosynthetic electron transport chain|GO:0016021 - integral component of membrane|GO:0016168 - chlorophyll binding|GO:0018298 - protein-chromophore linkage	photosynthesis	Solyc11g045260.1.1	Uniprot (K4D8J0_SOLLC)|Interpro (K4D8J0_SOLLC)	Interpro (IPR000932)|Interpro (IPR036001)|Pfam (PF00421)		PF00421	PTHR33180,PTHR33180:SF4				ATCG00280.1
Solyc11g050760.1	-1.77615	0.0284279	NADH dehydrogenase family protein		GO:0005747 - mitochondrial respiratory chain complex I|GO:0005886 - plasma membrane|GO:0009507 - chloroplast|GO:0015979 - photosynthesis|GO:0016021 - integral component of membrane|GO:0016491 - oxidoreductase activity|GO:0045333 - cellular respiration	metabolic process	Solyc11g050760.1.1	Uniprot (K4D8N9_SOLLC)|Interpro (K4D8N9_SOLLC)	Interpro (IPR001694)|Pfam (PF00146)		PF00146	PTHR11432,PTHR11432:SF7				ATCG01100.1
Solyc11g056340.1	-1.85508	0.0119547	photosystem II reaction center protein A		GO:0009772 - photosynthetic electron transport in photosystem II|GO:0045156 - electron transporter transferring electrons within the cyclic electron transport pathway of photosynthesis activity	photosynthesis	Solyc11g056340.1.1	Uniprot (K4D8U5_SOLLC)|Interpro (K4D8U5_SOLLC)	Interpro (IPR036854)|Interpro (IPR000484)|Pfam (PF00124)	NCBI ( )	PF00124	PTHR33149,PTHR33149:SF4		1.10.3.9		ATCG00020.1
Solyc11g065790.1	4.12606	2.3857e-07	NB-ARC domain-containing disease resistance protein		GO:0043531 - ADP binding	signaling/response to stimulus	Solyc11g065790.1.1	Uniprot (K4D9I9_SOLLC)|Interpro (K4D9I9_SOLLC)	Interpro (IPR002182)|Interpro (IPR027417)|Pfam (PF00931)		PF00931	PTHR23155,PTHR23155:SF567				AT3G14470.1
Solyc11g065800.1	2.65083	0.00909546	NB-ARC domain-containing disease resistance protein			signaling/response to stimulus	Solyc11g065800.1.1	Uniprot (K4D9J0_SOLLC)|Interpro (K4D9J0_SOLLC)	Interpro (IPR001611)|Interpro (IPR003591)|Interpro (IPR032675)	NCBI ( )		PTHR23155,PTHR23155:SF567				AT3G14470.1
Solyc12g008410.1	4.22523	1.70829e-06	RNA-dependent RNA polymerase family protein		GO:0003723 - RNA binding|GO:0003968 - RNA-directed 5'-3' RNA polymerase activity|GO:0031047 - gene silencing by RNA	signaling/response to stimulus	Solyc12g008410.1.1	Uniprot (K4DBS9_SOLLC)|Interpro (K4DBS9_SOLLC)	Interpro (IPR007855)|Pfam (PF05183)	NCBI ( )	PF05183	PTHR23079,PTHR23079:SF13		2.7.7.48	K11699	AT2G19910.1
Solyc12g008560.1	2.24026	0.0192894	unknow function			not-defined	Solyc12g008560.1.1	Uniprot (K4DBU4_SOLLC)|Interpro (K4DBU4_SOLLC)				PTHR12626,PTHR12626:SF5
Solyc12g010280.1	2.62757	0.00584481	unknow function			not-defined	Solyc12g010280.1.1	Uniprot (K4DCB5_SOLLC)|Interpro (K4DCB5_SOLLC)		NCBI ( )
Solyc12g010290.1	6.54228	2.2888e-11	unknow function			not-defined	Solyc12g010290.1.1	Uniprot (K4DCB6_SOLLC)|Interpro (K4DCB6_SOLLC)		NCBI ( )
Solyc12g011010.1	2.18543	0.0261879	protodermal factor 1	KEGG (sly:101261198)|KEGG GM (sly:101261198)		metabolic process	Solyc12g011010.1.1	Uniprot (K4DCI7_SOLLC)|Interpro (K4DCI7_SOLLC)		NCBI (460412857)		PTHR33210,PTHR33210:SF6				AT2G42840.1	PDF1
Solyc12g033000.1	2.71807	0.0115687	Photosystem I, PsaA/PsaB protein		GO:0009522 - photosystem I|GO:0015979 - photosynthesis|GO:0016021 - integral component of membrane	photosynthesis	Solyc12g033000.1.1	Uniprot (K4DDW8_SOLLC)|Interpro (K4DDW8_SOLLC)	Interpro (IPR001280)|Interpro (IPR036408)|Pfam (PF00223)		PF00223	PTHR22773,PTHR22773:SF90				ATCG00340.1
