# Supplementary material for: Grafting alters tomato transcriptome and enhances tolerance to an airborne virus infection
Source: Sci Rep. 2020 Feb 13;10:2538. doi: 10.1038/s41598-020-59421-5 (PMC7018947; doi:10.1038/s41598-020-59421-5)
Supplement: Supplementary file 6 — Supplementary information 6. [file 41598_2020_59421_MOESM6_ESM.xlsx]

## Sheet: 47
Locus name	LOG2 of FC UC/UC PVY vs UC/UC mock	p value adjusted (FDR) UC/UC PVY vs UC/UC mock	LOG2 of FC Ma/Ma PVY vs Ma/Ma mock	p value adjusted (FDR) Ma/Ma PVY vs Ma/Ma mock	LOG2 of FC UC/Ma PVY vs UC/Ma mock	p value adjusted (FDR) UC/Ma PVY vs UC/Ma mock	arabi name	KEGG	Gene Onthology	putative pathway category	peptide name	Protein databases	Family and domain databases	Cross references	Pfam	Panther	KOG	ec	KO	Best-hit-arabi name	arabi symbol
Solyc01g006200.2	3.68471	5.24627e-09	2.56208	0.00102074	1.07195	0.999722	unknown function			not-defined	Solyc01g006200.2.1	Uniprot (A0A0V0HRA5_SOLCH)|Interpro (A0A0V0HRA5_SOLCH)		EMBL (GEDG01016136)
Solyc01g056850.2	2.49247	7.45467e-05	1.70053	0.0317197	-0.325028	0.999722	CTP synthase family protein	KEGG (sot:102589647)|KEGG GM (sot:102589647)|KEGG EC (6.3.4.2)	GO:0003883 - CTP synthase activity |GO:0005524 - ATP binding |GO:0006541 - glutamine metabolic process |GO:0044210 - 'de novo' CTP biosynthetic process	metabolic process	Solyc01g056850.2.1	Uniprot (M1BXT5_SOLTU)|Interpro (M1BXT5_SOLTU)	Interpro (IPR029062)|Interpro (IPR004468)|Interpro (IPR017456)|Interpro (IPR017926)|Interpro (IPR033828)|Interpro (IPR027417)|Pfam (PF06418)|Pfam (PF00117)	NCBI (565359509)	PF07722,PF06418	PTHR11550,PTHR11550:SF9		6.3.4.2	K01937	AT1G30820.1
Solyc01g095530.2	2.30558	0.0143253	2.70395	0.000794422	-0.142501	0.999722	unknown function			not-defined	Solyc01g095530.2.1	Uniprot (A0A0V0GRE1_SOLCH)|Interpro (A0A0V0GRE1_SOLCH)				PTHR33513,PTHR33513:SF4				AT5G41761.1
Solyc01g097530.1	2.94838	3.24381e-10	2.35345	2.67505e-05	-0.828638	0.0630457	photosystem II reaction center protein A		GO:0009772 - photosynthetic electron transport in photosystem II |GO:0016021 - integral component of membrane |GO:0045156 - electron transporter transferring electrons within the cyclic electron transport pathway of photosynthesis activity	transport	Solyc01g097530.1.1	Uniprot (K4B0E0_SOLLC)|Interpro (K4B0E0_SOLLC)	Interpro (IPR036854)|Interpro (IPR000484)			PTHR33149,PTHR33149:SF4		1.10.3.9		ATCG00020.1
Solyc01g107810.2	3.4804	0.000502445	2.63511	0.0126282	1.45641	0.585822	UDP-glucosyl transferase 73B3	KEGG (sly:101257511)|KEGG GM (sly:101257511)	GO:0008152 - metabolic process |GO:0043231 - intracellular membrane-bounded organelle |GO:0080043 - quercetin 3-O-glucosyltransferase activity |GO:0080044 - quercetin 7-O-glucosyltransferase activity	metabolic process	Solyc01g107810.2.1	Uniprot (K4B2Z7_SOLLC)|Interpro (K4B2Z7_SOLLC)	Interpro (IPR002213)|Interpro (IPR035595)|Pfam (PF00201)	NCBI (1104597741)	PF00201	PTHR11926,PTHR11926:SF152	KOG1192	2.4.1.128		AT4G34131.1	UGT73B3	UGT73B3
Solyc02g011740.1	-3.17453	1.67912e-09	-1.80348	0.0490199	-0.196686	0.999722	NADH-Ubiquinone/plastoquinone (complex I) protein		GO:0008137 - NADH dehydrogenase (ubiquinone) activity |GO:0016021 - integral component of membrane |GO:0042773 - ATP synthesis coupled electron transport	transport	Solyc02g011740.1.1	Uniprot (K4B4H3_SOLLC)|Interpro (K4B4H3_SOLLC)	Interpro (IPR022997)|Interpro (IPR003918)	NCBI ( )		PTHR22773,PTHR22773:SF92				ATCG01050.1
Solyc02g036270.2	3.38846	2.30998e-11	2.22176	7.42231e-07	0.516799	0.999722	LRR and NB-ARC domains-containing disease resistance protein		GO:0005886 - plasma membrane |GO:0006952 - defense response |GO:0007165 - signal transduction |GO:0043531 - ADP binding	signaling/response to stimulus	Solyc02g036270.2.1	Uniprot (K4B5S0_SOLLC)|Interpro (K4B5S0_SOLLC)	Interpro (IPR003593)|Interpro (IPR032675)|Interpro (IPR002182)|Interpro (IPR027417)|Pfam (PF00931)		PF00931	PTHR23155,PTHR23155:SF500				AT1G12280.1
Solyc02g055550.2	2.44835	0.0142057	2.22816	0.0233728	0.766691	0.999722	unknown function		GO:0003677 - DNA binding |GO:0005634 - nucleus	not-defined	Solyc02g055550.2.1	Uniprot (A0A0V0HKI3_SOLCH)|Interpro (A0A0V0HKI3_SOLCH)	Interpro (IPR009071)|Interpro (IPR036910)|Pfam (PF00505)	EMBL (GEDG01018769)
Solyc02g069260.2	1.39778	0.0190339	1.68107	0.00157148	1.39886	0.0760598	Argonaute family protein	KEGG (sly:101249141)|KEGG GM (sly:101249141)	GO:0003676 - nucleic acid binding |GO:0031047 - gene silencing by RNA	signaling/response to stimulus	Solyc02g069260.2.1	Uniprot (K4B7Q8_SOLLC)|Interpro (K4B7Q8_SOLLC)	Interpro (IPR014811)|Interpro (IPR032472)|Interpro (IPR032474)|Interpro (IPR003100)|Interpro (IPR036085)|Interpro (IPR003165)|Interpro (IPR012337)|Interpro (IPR036397)|Pfam (PF08699)|Pfam (PF16488)|Pfam (PF16486)|Pfam (PF02170)|Pfam (PF02171)	NCBI (806933776)|EMBL (JX493012)	PF16488,PF08699,PF16486,PF02170,PF02171	PTHR22891,PTHR22891:SF4			K11593	AT1G31280.1	2002-08-01	2002-08-01
Solyc03g006170.2	3.5873	4.48081e-07	3.06999	0.000193084	-0.520437	0.999722	Pollen Ole e 1 allergen and extensin family protein			signaling/response to stimulus	Solyc03g006170.2.1	Uniprot (K4BE40_SOLLC)|Interpro (K4BE40_SOLLC)	Interpro (IPR006041)		PF01190	PTHR31614,PTHR31614:SF2				AT4G18596.1
Solyc03g006780.2	4.96035	1.19109e-12	3.54333	5.73023e-06	2.40757	0.00434787	S-locus lectin protein kinase family protein		GO:0004674 - protein serine/threonine kinase activity |GO:0005524 - ATP binding |GO:0005886 - plasma membrane |GO:0006468 - protein phosphorylation |GO:0016021 - integral component of membrane |GO:0048544 - recognition of pollen	signaling/response to stimulus	Solyc03g006780.2.1	Uniprot (K4BEA1_SOLLC)|Interpro (K4BEA1_SOLLC)	Interpro (IPR001480)|Interpro (IPR036426)|Interpro (IPR011009)|Interpro (IPR003609)|Interpro (IPR000719)|Interpro (IPR017441)|Interpro (IPR000858)|Interpro (IPR001245)|Pfam (PF01453)|Pfam (PF08276)|Pfam (PF07714)|Pfam (PF00954)		PF08276,PF01453,PF07714,PF00954	PTHR27002,PTHR27002:SF12		2.7.11.1		AT1G11340.1
Solyc03g033480.2	2.86942	0.000123755	2.81293	0.000533883	-0.492038	0.999722	HIT-type Zinc finger family protein	KEGG (sly:101245230)|KEGG GM (sly:101245230)	GO:0000812 - Swr1 complex |GO:0009909 - regulation of flower development |GO:0031063 - regulation of histone deacetylation |GO:0031491 - nucleosome binding |GO:0042742 - defense response to bacterium |GO:0042802 - identical protein binding |GO:0042826 - histone deacetylase binding|GO:0043486 - histone exchange |GO:0046872 - metal ion binding |GO:0048638 - regulation of developmental growth	signaling/response to stimulus	Solyc03g033480.2.1	Uniprot (K4BFM0_SOLLC)|Interpro (K4BFM0_SOLLC)	Interpro (IPR007529)|Pfam (PF04438)	NCBI (460377503)	PF04438	PTHR13093	KOG3362		K11663	AT5G37055.1	ATSWC6,SEF	ATSWC6,SEF
Solyc04g005540.2	2.71031	2.42825e-06	1.87799	0.0252975	0.865028	0.999722	LRR and NB-ARC domains-containing disease resistance protein		GO:0005886 - plasma membrane |GO:0006952 - defense response |GO:0007165 - signal transduction |GO:0043531 - ADP binding	signaling/response to stimulus	Solyc04g005540.2.1	Uniprot (K4BNG0_SOLLC)|Interpro (K4BNG0_SOLLC)	Interpro (IPR032675)|Interpro (IPR002182)|Interpro (IPR027417)|Pfam (PF00931)		PF00931	PTHR23155,PTHR23155:SF510	KOG4658			AT1G61180.1
Solyc04g014640.1	5.83354	3.23878e-32	4.03349	2.81568e-19	1.80907	0.000220354	hydrolases;protein serine/threonine phosphatases			signaling/response to stimulus	Solyc04g014640.1.1	Uniprot (K4BPW7_SOLLC)|Interpro (K4BPW7_SOLLC)	Interpro (IPR019557)|Interpro (IPR006904)|Pfam (PF10536)		PF10536	PTHR16007,PTHR16007:SF23		3.1.3.16		AT1G48120.1
Solyc04g054270.2	2.72587	1.50546e-05	2.40274	0.00182602	1.74125	0.147442	Tetratricopeptide repeat (TPR)-like superfamily protein		GO:0003723 - RNA binding |GO:0004519 - endonuclease activity |GO:0009451 - RNA modification |GO:0009793 - embryo development ending in seed dormancy	signaling/response to stimulus	Solyc04g054270.2.1	Uniprot (K4BSI2_SOLLC)|Interpro (K4BSI2_SOLLC)		NCBI (723692221)	PF01535,PF13812,PF13041	PTHR24015,PTHR24015:SF490				AT4G39620.1	ATPPR5,EMB2453	ATPPR5,EMB2453
Solyc04g078640.1	1.74298	0.0229329	1.77254	0.0319623	0.0572479	0.999722	DREB and EAR motif protein 2		GO:0003677 - DNA binding |GO:0003700 - DNA-binding transcription factor activity |GO:0005634 - nucleus |GO:0006351 - transcription DNA-templated	transcription	Solyc04g078640.1.1	Uniprot (K4BUU9_SOLLC)|Interpro (K4BUU9_SOLLC)	Interpro (IPR017392)|Interpro (IPR001471)|Interpro (IPR036955)|Interpro (IPR016177)|Pfam (PF00847)		PF00847	PTHR31729,PTHR31729:SF2			K09286	AT5G67190.1	DEAR2	DEAR2
Solyc05g006220.2	-1.46586	0.00828702	-1.43732	0.00537091	-0.924373	0.562033	IAA-leucine resistant (ILR)-like 2	KEGG (sly:101266415)|KEGG GM (sly:101266415)	GO:0008152 - metabolic process|GO:0016787 - hydrolase activity	signaling/response to stimulus	Solyc05g006220.2.1	Uniprot (K4BWE9_SOLLC)|Interpro (K4BWE9_SOLLC)	Interpro (IPR017439)|Interpro (IPR036264)|Interpro (IPR002933)|Interpro (IPR011650)|Pfam (PF07687)|Pfam (PF01546)	NCBI (460386056)	PF07687,PF01546	PTHR11014,PTHR11014:SF85			K14664	AT5G56660.1	ILL2	ILL2
Solyc05g007060.2	1.48708	0.000499342	1.36911	0.000552051	-0.666403	0.999722	Bifunctional N-succinyldiaminopimelate-aminotransferase/acetylornithine transaminase protein	KEGG (sot:102599305)|KEGG GM (sot:102599305)		metabolic process	Solyc05g007060.2.1	Uniprot (M1BHQ9_SOLTU)|Interpro (M1BHQ9_SOLTU)	Interpro (IPR009770)|Pfam (PF07063)	NCBI (565381831)	PF07063	PTHR31136,PTHR31136:SF1				AT1G07040.1
Solyc05g008070.2	3.22871	4.90951e-10	2.09812	0.00121348	0.275277	0.999722	NB-ARC domain-containing disease resistance protein		GO:0005886 - plasma membrane|GO:0007165 - signal transduction |GO:0009626 - plant-type hypersensitive response |GO:0043531 - ADP binding	signaling/response to stimulus	Solyc05g008070.2.1	Uniprot (K4BWY1_SOLLC)|Interpro (K4BWY1_SOLLC)	Interpro (IPR032675)|Interpro (IPR002182)|Interpro (IPR027417)|Interpro (IPR038005)|Pfam (PF00931)		PF00931	PTHR23155,PTHR23155:SF513	KOG4658			AT3G46530.1	RPP13	RPP13
Solyc05g014710.2	2.67533	0.0021983	2.3264	0.010105	0.697113	0.999722	Remorin family protein	KEGG (sly:101262111)|KEGG GM (sly:101262111)	GO:0005634 - nucleus	signaling/response to stimulus	Solyc05g014710.2.1	Uniprot (K4BYJ0_SOLLC)|Interpro (K4BYJ0_SOLLC)	Interpro (IPR005516)|Pfam (PF03763)	NCBI (723699179)	PF03763	PTHR31471,PTHR31471:SF15				AT1G67590.1
Solyc05g053850.2	-1.7991	0.0333394	-1.59698	0.0162332	-1.57598	0.184946	PEBP (phosphatidylethanolamine-binding protein) family protein	KEGG (sly:101254900)|KEGG GM (sly:101254900)	GO:0008429 - phosphatidylethanolamine binding	signaling/response to stimulus	Solyc05g053850.2.1	Uniprot (Q84XK9_SOLLC)|Interpro (Q84XK9_SOLLC)	Interpro (IPR008914)|Interpro (IPR036610)|Interpro (IPR035810)|Interpro (IPR001858)|Pfam (PF01161)	NCBI (1005261184)|EMBL (AY186736)	PF01161	PTHR11362,PTHR11362:SF9	KOG3346			AT1G65480.1	FT	FT
Solyc06g011490.2	2.14598	1.76386e-07	1.65599	0.0267863	0.259344	0.999722	unknown function			not-defined	Solyc06g011490.2.1	Uniprot (K4C476_SOLLC)|Interpro (K4C476_SOLLC)
Solyc06g054600.2	3.85752	2.00977e-08	2.41027	0.00339864	1.4918	0.398898	Zinc finger C-x8-C-x5-C-x3-H type family protein		GO:0046872 - metal ion binding	transcription	Solyc06g054600.2.1	Uniprot (K4C6E6_SOLLC)|Interpro (K4C6E6_SOLLC)	Interpro (IPR000571)|Interpro (IPR036855)|Pfam (PF00642)		PF00642	PTHR12506,PTHR12506:SF27				AT5G18550.1
Solyc06g054620.2	2.64954	1.13597e-05	2.02359	0.00316702	1.31775	0.74185	Zinc finger C-x8-C-x5-C-x3-H type family protein		GO:0046872 - metal ion binding	transcription	Solyc06g054620.2.1	Uniprot (K4C6E8_SOLLC)|Interpro (K4C6E8_SOLLC)	Interpro (IPR000571)|Interpro (IPR036855)|Pfam (PF00642)		PF00642	PTHR12506,PTHR12506:SF27	KOG1677			AT3G06410.1
Solyc06g061110.1	3.45727	8.56346e-05	3.01004	0.00161447	-0.698477	0.999722	Late embryogenesis abundant protein, group 1 protein	KEGG (sly:101243796)|KEGG GM (sly:101243796)	GO:0009793 - embryo development ending in seed dormancy	signaling/response to stimulus	Solyc06g061110.1.1	Uniprot (K4C6U1_SOLLC)|Interpro (K4C6U1_SOLLC)	Interpro (IPR005513)|Pfam (PF03760)	NCBI (460392735)	PF03760	PTHR33493,PTHR33493:SF6				AT1G32560.1
Solyc06g064660.2	2.77936	0.0130745	2.16664	0.0399639	-0.261773	0.999722	Protein kinase superfamily protein		GO:0004693 - cyclin-dependent protein serine/threonine kinase activity |GO:0005524 - ATP binding |GO:0005634 - nucleus |GO:0006468 - protein phosphorylation	signaling/response to stimulus	Solyc06g064660.2.1	Uniprot (K4C796_SOLLC)|Interpro (K4C796_SOLLC)	Interpro (IPR011009)|Interpro (IPR000719)|Interpro (IPR017441)|Interpro (IPR008271)|Pfam (PF00069)		PF00069	PTHR24056,PTHR24056:SF218		2.7.11.22,2.7.11.23	K08819	AT1G33770.1
Solyc07g006630.2	3.30094	3.06029e-07	2.07229	0.0267003	0.554544	0.999722	CONSTANS-like 5	KEGG (sly:100191137)|KEGG GM (sly:100191137)	GO:0005634 - nucleus |GO:0008270 - zinc ion binding |GO:0009416 - response to light stimulus |GO:0009909 - regulation of flower development	transcription	Solyc07g006630.2.1	Uniprot (B2MW87_SOLLC)|Interpro (B2MW87_SOLLC)	Interpro (IPR010402)|Interpro (IPR000315)|Pfam (PF06203)|Pfam (PF00643)	NCBI (365222864)|EMBL (GQ261228)	PF00643,PF06203	PTHR31319,PTHR31319:SF10	KOG1601			AT5G57660.1	ATCOL5,COL5	ATCOL5,COL5
Solyc07g007440.1	4.04293	3.49474e-08	2.39167	0.00789294	-0.755118	0.999722	RING/U-box superfamily protein	KEGG (sly:101257278)|KEGG GM (sly:101257278)|KEGG EC (2.3.2.27)	GO:0016021 - integral component of membrane |GO:0043161 - proteasome-mediated ubiquitin-dependent protein catabolic process |GO:0061630 - ubiquitin protein ligase activity	signaling/response to stimulus	Solyc07g007440.1.1	Uniprot (K4CBL4_SOLLC)|Interpro (K4CBL4_SOLLC)	Interpro (IPR001841)|Interpro (IPR013083)|Pfam (PF13639)	NCBI (460394272)	PF13639	PTHR14155,PTHR14155:SF78				AT5G05810.1	ATL43	ATL43
Solyc07g007760.2	2.01989	0.00100089	2.2978	0.000352475	1.04958	0.854726	low-molecular-weight cysteine-rich 68	KEGG (sly:101263826)|KEGG GM (sly:101263826)	GO:0006952 - defense response	signaling/response to stimulus	Solyc07g007760.2.1	Uniprot (K4CBP6_SOLLC)|Interpro (K4CBP6_SOLLC)	Interpro (IPR008176)|Interpro (IPR003614)|Interpro (IPR036574)	NCBI ( )	PF00304	PTHR33147				AT2G02130.1	LCR68,PDF2.3	LCR68,PDF2.3
Solyc07g056410.2	3.86123	3.74791e-06	2.51012	0.0123031	1.01242	0.999722	Leucine-rich receptor-like protein kinase family protein	KEGG (sly:101246069)|KEGG GM (sly:101246069)	GO:0004672 - protein kinase activity |GO:0005524 - ATP binding |GO:0016021 - integral component of membrane	signaling/response to stimulus	Solyc07g056410.2.1	Uniprot (K4CGH4_SOLLC)|Interpro (K4CGH4_SOLLC)	Interpro (IPR011009)|Interpro (IPR003591)|Interpro (IPR032675)|Interpro (IPR013210)|Interpro (IPR000719)|Interpro (IPR008271)|Pfam (PF08263)|Pfam (PF00069)	NCBI (460395252)	PF08263,PF00069	PTHR27000,PTHR27000:SF68	KOG1187	2.7.11.1		AT1G17230.1
Solyc07g056640.1	3.00674	1.85182e-07	3.47863	1.80673e-07	0.855133	0.999722	unknown function			not-defined	Solyc07g056640.1.1	Uniprot (K4CGJ6_SOLLC)|Interpro (K4CGJ6_SOLLC)
Solyc07g061910.1	4.71715	6.45825e-13	2.12756	0.0300892	0.923676	0.999722	nitrate transporter 1.5		GO:0016020 - membrane |GO:0022857 - transmembrane transporter activity	transport	Solyc07g061910.1.1	Uniprot (K4CGM4_SOLLC)|Interpro (K4CGM4_SOLLC)	Interpro (IPR000109)|Pfam (PF00854)		PF00854	PTHR11654,PTHR11654:SF121				AT1G32450.1	NRT1.5	NRT1.5
Solyc08g077190.1	3.41959	3.45519e-06	2.72092	0.00179686	0.889367	0.999722	unknown function			not-defined	Solyc08g077190.1.1	Uniprot (K4CN79_SOLLC)|Interpro (K4CN79_SOLLC)
Solyc09g015880.2	-1.29382	0.0395544	-1.59793	0.0124406	0.416927	0.999722	cytochrome oxidase 2		GO:0004129 - cytochrome-c oxidase activity |GO:0005507 - copper ion binding |GO:0016020 - membrane	metabolic process	Solyc09g015880.2.1	Uniprot (A0A2G3CEU1_CAPCH)|Interpro (A0A2G3CEU1_CAPCH)	Interpro (IPR002429)|Interpro (IPR034210)|Interpro (IPR001505)|Interpro (IPR008972)|Pfam (PF00116)	EMBL (MCIT02000005)				1.9.3.1		ATMG00160.1
Solyc09g061840.2	-1.53027	0.00653077	-1.79374	4.3368e-05	-1.21276	0.0456749	peroxisomal 3-ketoacyl-CoA thiolase 3	KEGG (sly:101262853)|KEGG GM (sly:101262853)|KEGG EC (2.3.1.16)	GO:0008152 - metabolic process |GO:0016747 - transferase activity transferring acyl groups other than amino-acyl groups	metabolic process	Solyc09g061840.2.1	Uniprot (K4CU14_SOLLC)|Interpro (K4CU14_SOLLC)	Interpro (IPR002155)|Interpro (IPR016039)|Interpro (IPR020615)|Interpro (IPR020610)|Interpro (IPR020617)|Interpro (IPR020613)|Interpro (IPR020616)|Pfam (PF02803)|Pfam (PF00108)	NCBI (460403245)	PF02803,PF00108	PTHR18919,PTHR18919:SF93		2.3.1.16	K07513	AT2G33150.1	KAT2,PED1,PKT3	KAT2,PED1,PKT3
Solyc10g017950.1	-2.08978	0.0229329	-1.9904	0.0156781	-0.119557	0.999722	YCF9		GO:0009539 - photosystem II reaction center |GO:0015979 - photosynthesis |GO:0016021 - integral component of membrane |GO:0042549 - photosystem II stabilization	photosynthesis	Solyc10g017950.1.1	Uniprot (K4CYR9_SOLLC)|Interpro (K4CYR9_SOLLC)	Interpro (IPR002644)|Interpro (IPR036512)|Pfam (PF01737)		PF01737	PTHR34971,PTHR34971:SF2				ATCG00300.1
Solyc10g049590.1	1.97154	3.23713e-05	2.07196	0.000142868	0.486141	0.999722	RNA polymerase subunit beta		GO:0000276 - mitochondrial proton-transporting ATP synthase complex coupling factor F(o) |GO:0015986 - ATP synthesis coupled proton transport |GO:0046933 - proton-transporting ATP synthase activity rotational mechanism	transport	Solyc10g049590.1.1	Uniprot (K4D0B6_SOLLC)|Interpro (K4D0B6_SOLLC)	Interpro (IPR000454)|Interpro (IPR038662)	NCBI ( )		PTHR10031,PTHR10031:SF10		2.7.7.6		ATCG00190.1
Solyc11g008540.1	2.44045	3.81169e-07	2.4393	1.31615e-08	3.22523	1.18156e-14	dicer-like 2	KEGG (sly:101247679)|KEGG GM (sly:101247679)	GO:0003723 - RNA binding |GO:0004525 - ribonuclease III activity |GO:0005524 - ATP binding |GO:0006396 - RNA processing |GO:0031047 - gene silencing by RNA	signaling/response to stimulus	Solyc11g008540.1.1	Uniprot (A0A164W6M7_SOLLC)|Interpro (A0A164W6M7_SOLLC)	Interpro (IPR011545)|Interpro (IPR038248)|Interpro (IPR005034)|Interpro (IPR014001)|Interpro (IPR001650)|Interpro (IPR027417)|Interpro (IPR003100)|Interpro (IPR036085)|Interpro (IPR000999)|Interpro (IPR036389)|Pfam (PF00270)|Pfam (PF03368)|Pfam (PF00271)|Pfam (PF02170)|Pfam (PF00636)	NCBI (1042998904)|EMBL (KR153941)	PF02170,PF00271,PF03368,PF00636	PTHR14950,PTHR14950:SF19	KOG0701	3.1.26.3	K11592	AT3G03300.3	ATDCL2,DCL2	ATDCL2,DCL2
Solyc11g027750.1	3.03154	9.69288e-07	3.75948	1.32973e-08	-0.314663	0.999722	unknown function			not-defined	Solyc11g027750.1.1	Uniprot (K4D7B8_SOLLC)|Interpro (K4D7B8_SOLLC)				PTHR33047,PTHR33047:SF4
Solyc11g027770.1	2.58395	0.00249609	2.31092	0.00136228	0.162094	0.999722	Cytochrome P450 monooxygenase			metabolic process	Solyc11g027770.1.1	Uniprot (K4D7C0_SOLLC)|Interpro (K4D7C0_SOLLC)				PTHR33047
Solyc11g028140.1	1.73215	0.0265152	1.67827	0.0206404	-0.618056	0.999722	Chloroplast Ycf2;ATPase, AAA type, core		GO:0005524 - ATP binding |GO:0009507 - chloroplast	photosynthesis	Solyc11g028140.1.1	Uniprot (K4D7F5_SOLLC)|Interpro (K4D7F5_SOLLC)	Interpro (IPR008543)|Pfam (PF05695)		PF05695	PTHR33078				ATCG00860.1
Solyc11g065790.1	3.91055	2.80588e-19	2.77656	3.69484e-11	0.495963	0.999722	NB-ARC domain-containing disease resistance protein		GO:0043531 - ADP binding	signaling/response to stimulus	Solyc11g065790.1.1	Uniprot (K4D9I9_SOLLC)|Interpro (K4D9I9_SOLLC)	Interpro (IPR002182)|Interpro (IPR027417)|Pfam (PF00931)	NCBI ( )	PF00931	PTHR23155,PTHR23155:SF567				AT3G14470.1
Solyc11g065800.1	2.96241	1.65097e-06	1.82375	0.0161093	0.601585	0.999722	NB-ARC domain-containing disease resistance protein			signaling/response to stimulus	Solyc11g065800.1.1	Uniprot (K4D9J0_SOLLC)|Interpro (K4D9J0_SOLLC)	Interpro (IPR001611)|Interpro (IPR003591)|Interpro (IPR032675)	NCBI ( )		PTHR23155,PTHR23155:SF567				AT3G14470.1
Solyc11g069700.1	3.5146	4.90951e-10	1.88832	0.0068451	0.465256	0.999722	GTP binding Elongation factor Tu family protein	KEGG (sly:101264700)|KEGG GM (sly:101264700)	GO:0003746 - translation elongation factor activity |GO:0003924 - GTPase activity |GO:0005525 - GTP binding |GO:0005622 - intracellular |GO:0005737 - cytoplasm	transcription	Solyc11g069700.1.1	Uniprot (K4DAC6_SOLLC)|Interpro (K4DAC6_SOLLC)	Interpro (IPR004161)|Interpro (IPR031157)|Interpro (IPR027417)|Interpro (IPR000795)|Interpro (IPR009000)|Interpro (IPR009001)|Interpro (IPR004539)|Interpro (IPR004160)|Pfam (PF00009)|Pfam (PF03144)|Pfam (PF03143)	NCBI (460411512)	PF03144,PF03143,PF00009	PTHR23115,PTHR23115:SF157		3.6.5.3	K03231	AT1G07930.1
Solyc12g010940.1	4.63981	1.70191e-08	2.84147	0.00420527	1.15656	0.999722	unknown function	KEGG (sly:104644911)|KEGG GM (sly:104644911)		not-defined	Solyc12g010940.1.1	Uniprot (K4DCI0_SOLLC)|Interpro (K4DCI0_SOLLC)	Interpro (IPR012881)|Pfam (PF07939)	NCBI (1104641984)	PF07939	PTHR33785,PTHR33785:SF3				AT2G42760.1
Solyc12g021320.1	3.22022	0.000306026	2.87223	0.00351668	-0.336285	0.999722	unknown function			not-defined	Solyc12g021320.1.1	Uniprot (K4DDQ1_SOLLC)|Interpro (K4DDQ1_SOLLC)
Solyc12g033040.1	1.44788	0.0487678	1.48375	0.0493236	-1.04986	0.362996	Photosystem I, PsaA/PsaB protein		GO:0009522 - photosystem I |GO:0015979 - photosynthesis |GO:0016021 - integral component of membrane |GO:0046872 - metal ion binding	photosynthesis	Solyc12g033040.1.1	Uniprot (K4DDX2_SOLLC)|Interpro (K4DDX2_SOLLC)	Interpro (IPR006243)|Interpro (IPR001280)|Interpro (IPR036408)|Pfam (PF00223)		PF00223	PTHR30128,PTHR30128:SF8		1.97.1.12	K02689	ATCG00350.1
